# Supplementary material for: ﻿Diversity of jumping spiders (Araneae, Salticidae) in the Jinggangshan National Nature Reserve, Jiangxi, China
Source: Zookeys. 2025 May 23;1239:183–212. doi: 10.3897/zookeys.1239.140810 (PMC12125603; doi:10.3897/zookeys.1239.140810)
Supplement: XML Treatment for Charippus wangzuo [file zookeys.1239.140810-treatment1.xml]

<!DOCTYPE tp:taxon-treatment
  PUBLIC "-//TaxonX//DTD Taxonomic Treatment Publishing DTD v0 20100105//EN" "tax-treatment-NSO.dtd">
<tp:taxon-treatment xmlns:tp="http://www.plazi.org/taxpub"><tp:treatment-meta><kwd-group><label>Taxon classification</label><kwd>
                  <named-content content-type="kingdom">Animalia</named-content>
                </kwd><kwd>
                  <named-content content-type="order">Araneae</named-content>
                </kwd><kwd>
                  <named-content content-type="family">Salticidae</named-content>
                </kwd></kwd-group><mixed-citation publication-type="journal"><person-group><name><surname>Liu</surname><given-names>Bin-lu</given-names></name><name><surname>Yao</surname><given-names>Yan-bin</given-names></name><name><surname>Cai</surname><given-names>Zi-han</given-names></name><name><surname>Wang</surname><given-names>Zhong-jing</given-names></name><name><surname>Liu</surname><given-names>Ke-ke</given-names></name></person-group><article-title>﻿Diversity of jumping spiders (<tp:taxon-name><tp:taxon-name-part taxon-name-part-type="order">Araneae</tp:taxon-name-part></tp:taxon-name>, <tp:taxon-name><tp:taxon-name-part taxon-name-part-type="family">Salticidae</tp:taxon-name-part></tp:taxon-name>) in the Jinggangshan National Nature Reserve, Jiangxi, China</article-title><source>Zookeys</source><day>23</day><month>05</month><year>2025</year><volume>1239</volume><fpage>183</fpage><lpage>212</lpage><pub-id pub-id-type="doi">10.3897/zookeys.1239.140810</pub-id></mixed-citation></tp:treatment-meta><tp:nomenclature><label>﻿</label><tp:taxon-name>
                <object-id xmlns:xlink="http://www.w3.org/1999/xlink" content-type="arpha" xlink:type="simple">26E904F6-240E-5F38-B01D-77A20753BECC</object-id>
                <tp:taxon-name-part taxon-name-part-type="genus" reg="Charippus">Charippus</tp:taxon-name-part>
                <tp:taxon-name-part taxon-name-part-type="species" reg="wangzuo">wangzuo</tp:taxon-name-part>
                <object-id xmlns:xlink="http://www.w3.org/1999/xlink" content-type="zoobank" xlink:type="simple">https://zoobank.org/E21A7290-25E0-4776-87B5-6E0F6877DEB9</object-id>
              </tp:taxon-name><tp:taxon-authority>K. Liu</tp:taxon-authority><tp:taxon-status xmlns:xlink="http://www.w3.org/1999/xlink" xlink:type="simple">sp. nov.</tp:taxon-status><xref ref-type="fig" rid="F1">Figs 1</xref><xref ref-type="fig" rid="F2">, 2</xref><xref ref-type="fig" rid="F12">, 12A Common name: 王佐查理蛛</xref></tp:nomenclature><tp:treatment-sec sec-type="type material" id="SECID0ETAAI"><title>Type material.</title><p><bold><italic>Holotype</italic></bold> ♂, China • Jiangxi Province: Ji’an County, Jinggangshan County Level City, Jinggang Mountain National Nature Reserve, Ciping Town, Zhufeng Scenic Spot, around Jingganghu, <named-content xmlns:xlink="http://www.w3.org/1999/xlink" content-type="dwc:verbatimCoordinates" xlink:type="simple"><named-content content-type="geo-json" specific-use="{&#34;type&#34;:&#34;Point&#34;,&#34;coordinates&#34;:[114.143000,26.533000]}" id="NCID0EBBAI" xlink:type="simple">26°31'58.8"N, 114°8'34.8"E</named-content></named-content>, 723 m a.s.l., 1 August 2014, Feng-bo Zhang, Yong-hong Xiao, Chu-shu Xie, Huo-kai Wang, Jiao-rong Liu, Ze-yuan Meng and Ke-ke Liu leg. (Sal-028, <abbrev xmlns:xlink="http://www.w3.org/1999/xlink" content-type="institution" xlink:title="Animal Specimen Museum, Life Science of College, Jinggangshan University" id="ABBRID0EGBAI" xlink:type="simple">ASM-JGSU</abbrev>). <bold><italic>Paratypes</italic></bold>: • 1 ♀, Longtan Scenic Spot, <named-content xmlns:xlink="http://www.w3.org/1999/xlink" content-type="dwc:verbatimCoordinates" xlink:type="simple"><named-content content-type="geo-json" specific-use="{&#34;type&#34;:&#34;Point&#34;,&#34;coordinates&#34;:[114.135000,26.583000]}" id="NCID0ERBAI" xlink:type="simple">26°34'58.8"N, 114°8'6"E</named-content></named-content>, 951 m a.s.l., 1 August 2014, Ke-ke Liu, Yu-bao Tang, Ze-yuan Meng, Xiao-ping Huang, Zhi-wu Chen, and Zhan-feng Wang leg., other data same as previous (Sal-035, <abbrev xmlns:xlink="http://www.w3.org/1999/xlink" content-type="institution" xlink:title="Animal Specimen Museum, Life Science of College, Jinggangshan University" id="ABBRID0EWBAI" xlink:type="simple">ASM-JGSU</abbrev>); • Dalong Town, Yuantou Village, <named-content xmlns:xlink="http://www.w3.org/1999/xlink" content-type="dwc:verbatimCoordinates" xlink:type="simple"><named-content content-type="geo-json" specific-use="{&#34;type&#34;:&#34;Point&#34;,&#34;coordinates&#34;:[114.106000,26.628000]}" id="NCID0E5BAI" xlink:type="simple">26°37'40.8"N, 114°6'21.6"E</named-content></named-content>, 906 m a.s.l., 5 April 2014, Ke-ke Liu, Yu-bao Tang, Ze-yuan Meng, Xiao-ping Huang, and Zhi-wu Chen leg., other data same as previous (Sal-035, <abbrev xmlns:xlink="http://www.w3.org/1999/xlink" content-type="institution" xlink:title="Animal Specimen Museum, Life Science of College, Jinggangshan University" id="ABBRID0EDCAI" xlink:type="simple">ASM-JGSU</abbrev>); • Luofu Town, Xiangzhou Village, Baishuizhai, <named-content xmlns:xlink="http://www.w3.org/1999/xlink" content-type="dwc:verbatimCoordinates" xlink:type="simple"><named-content content-type="geo-json" specific-use="{&#34;type&#34;:&#34;Point&#34;,&#34;coordinates&#34;:[114.258000,26.603000]}" id="NCID0ELCAI" xlink:type="simple">26°36'10.8"N, 114°15'28.8"E</named-content></named-content>, 375 m a.s.l., 29 May 2017, Ke-ke Liu, Ze-yuan Meng, Wen-jun Xie, and Zhi-wu Chen leg., other data same as previous (Sal-239, <abbrev xmlns:xlink="http://www.w3.org/1999/xlink" content-type="institution" xlink:title="Animal Specimen Museum, Life Science of College, Jinggangshan University" id="ABBRID0EQCAI" xlink:type="simple">ASM-JGSU</abbrev>).</p></tp:treatment-sec><tp:treatment-sec sec-type="diagnosis" id="SECID0EVCAI"><title>Diagnosis.</title><p>The male of this species is similar to that of <italic><tp:taxon-name><tp:taxon-name-part taxon-name-part-type="genus" reg="Charippus">Charippus</tp:taxon-name-part><tp:taxon-name-part taxon-name-part-type="species" reg="denjii">denjii</tp:taxon-name-part></tp:taxon-name></italic> Yu, Maddison &amp; Zhang, 2022 (<xref ref-type="bibr" rid="B43">Yu et al. 2022</xref>: 166, figs 85, 86) in having the bifurcated retrolateral tibial apophysis and the anticlockwise spiraling embolus arising from 9 o’clock on tegulum and ending at ~ 12 o’clock on cymbial tip, but can be easily distinguished from it by the tibia with a thumb-like apex (vs pincer-like) (cf. Figs <xref ref-type="fig" rid="F1">1D, E</xref>, <xref ref-type="fig" rid="F12">12A</xref> and <xref ref-type="bibr" rid="B43">Yu et al. 2022</xref>: 166, figs 85, 86). The female also resembles that of <italic><tp:taxon-name><tp:taxon-name-part taxon-name-part-type="genus" reg="Charippus">C.</tp:taxon-name-part><tp:taxon-name-part taxon-name-part-type="species" reg="denjii">denjii</tp:taxon-name-part></tp:taxon-name></italic> in having the heart-shaped atrium and the C-shaped anterior part of copulatory ducts, but can be separated from it by the posterior part of copulatory duct swerving for 7× (vs 6×) and the strongly swollen spermathecae far from (vs close to) the last turn (cf. Fig. <xref ref-type="fig" rid="F2">2C, D</xref> and <xref ref-type="bibr" rid="B43">Yu et al. 2022</xref>: 166, figs 90–93).</p><fig id="F1" position="float" orientation="portrait"><object-id xmlns:xlink="http://www.w3.org/1999/xlink" content-type="doi" xlink:type="simple">10.3897/zookeys.1239.140810.figure1</object-id><object-id xmlns:xlink="http://www.w3.org/1999/xlink" content-type="arpha" xlink:type="simple">1868BFC8-82A5-512F-A795-99FF97C7A34B</object-id><label>Figure 1.</label><caption><p><italic><tp:taxon-name><tp:taxon-name-part taxon-name-part-type="genus" reg="Charippus">Charippus</tp:taxon-name-part><tp:taxon-name-part taxon-name-part-type="species" reg="wangzuo">wangzuo</tp:taxon-name-part></tp:taxon-name></italic> sp. nov., male holotype <bold>A</bold> habitus, dorsal view <bold>B</bold> same, ventral view <bold>C</bold> palp, prolateral view <bold>D</bold> same, ventral view <bold>E</bold> same, retrolateral view. Abbreviations: <abbrev xmlns:xlink="http://www.w3.org/1999/xlink" xlink:title="embolus" id="ABBRID0EGFAI" xlink:type="simple">Em</abbrev> – embolus, <abbrev xmlns:xlink="http://www.w3.org/1999/xlink" xlink:title="posterior lobe" id="ABBRID0EKFAI" xlink:type="simple">PL</abbrev> – posterior lobe, <abbrev xmlns:xlink="http://www.w3.org/1999/xlink" xlink:title="retrolateral tibial apophysis" id="ABBRID0EOFAI" xlink:type="simple">RTA</abbrev> – retrolateral tibial apophysis, <abbrev xmlns:xlink="http://www.w3.org/1999/xlink" xlink:title="sperm duct" id="ABBRID0ESFAI" xlink:type="simple">SD</abbrev> – sperm duct, <abbrev xmlns:xlink="http://www.w3.org/1999/xlink" xlink:title="tegular flap" id="ABBRID0EWFAI" xlink:type="simple">TF</abbrev> –tegular flap. Scale bars: 1 mm (<bold>A</bold>, <bold>B</bold>); 0.1 mm (<bold>C</bold>–<bold>E</bold>).</p></caption><graphic xmlns:xlink="http://www.w3.org/1999/xlink" xlink:href="zookeys-1239-183_article-140810__-g001.jpg" position="float" orientation="portrait" xlink:type="simple" id="oo_1337039.jpg"><uri content-type="original_file" xlink:type="simple">https://binary.pensoft.net/fig/1337039</uri></graphic></fig><fig id="F2" position="float" orientation="portrait"><object-id xmlns:xlink="http://www.w3.org/1999/xlink" content-type="doi" xlink:type="simple">10.3897/zookeys.1239.140810.figure2</object-id><object-id xmlns:xlink="http://www.w3.org/1999/xlink" content-type="arpha" xlink:type="simple">E837F2FC-38C4-58DD-8FDE-B69D7529AED9</object-id><label>Figure 2.</label><caption><p><italic><tp:taxon-name><tp:taxon-name-part taxon-name-part-type="genus" reg="Charippus">Charippus</tp:taxon-name-part><tp:taxon-name-part taxon-name-part-type="species" reg="wangzuo">wangzuo</tp:taxon-name-part></tp:taxon-name></italic> sp. nov., female paratype <bold>A</bold> habitus, dorsal view <bold>B</bold> same, ventral view <bold>C</bold> epigyne, ventral view <bold>D</bold> same, dorsal view. Abbreviations: <abbrev xmlns:xlink="http://www.w3.org/1999/xlink" xlink:title="atrium" id="ABBRID0ECHAI" xlink:type="simple">At</abbrev> – atrium, <abbrev xmlns:xlink="http://www.w3.org/1999/xlink" xlink:title="copulatory duct" id="ABBRID0EGHAI" xlink:type="simple">CD</abbrev> – copulatory duct, <abbrev xmlns:xlink="http://www.w3.org/1999/xlink" xlink:title="copulatory opening" id="ABBRID0EKHAI" xlink:type="simple">CO</abbrev> – copulatory opening, <abbrev xmlns:xlink="http://www.w3.org/1999/xlink" xlink:title="fertilization duct" id="ABBRID0EOHAI" xlink:type="simple">FD</abbrev> – fertilization duct, <abbrev xmlns:xlink="http://www.w3.org/1999/xlink" xlink:title="glandular appendage" id="ABBRID0ESHAI" xlink:type="simple">GA</abbrev> – glandular appendage, <abbrev xmlns:xlink="http://www.w3.org/1999/xlink" xlink:title="spermatheca" id="ABBRID0EWHAI" xlink:type="simple">Spe</abbrev> – spermatheca. Scale bars: 0.5 mm (<bold>A, B</bold>); 0.2 mm (<bold>C</bold>, <bold>D</bold>).</p></caption><graphic xmlns:xlink="http://www.w3.org/1999/xlink" xlink:href="zookeys-1239-183_article-140810__-g002.jpg" position="float" orientation="portrait" xlink:type="simple" id="oo_1337040.jpg"><uri content-type="original_file" xlink:type="simple">https://binary.pensoft.net/fig/1337040</uri></graphic></fig></tp:treatment-sec><tp:treatment-sec sec-type="description" id="SECID0EFIAI"><title>Description.</title><p><bold>Male (holotype).</bold> Habitus (Fig. <xref ref-type="fig" rid="F1">1A, B</xref>). Total length 4.54. Carapace (Fig. <xref ref-type="fig" rid="F1">1A</xref>). Color yellow-brown; anterior part darker than posterior, lateral, and posterior margins covered by abundant, white, feathery setae, length 2.17, width 1.52. Eyes (Fig. <xref ref-type="fig" rid="F1">1A</xref>) diameters and interdistances: <abbrev xmlns:xlink="http://www.w3.org/1999/xlink" xlink:title="anterior median eye" id="ABBRID0EZIAI" xlink:type="simple">AME</abbrev> 0.35, <abbrev xmlns:xlink="http://www.w3.org/1999/xlink" xlink:title="anterior lateral eye" id="ABBRID0E4IAI" xlink:type="simple">ALE</abbrev> 0.23, <abbrev xmlns:xlink="http://www.w3.org/1999/xlink" xlink:title="posterior median eye" id="ABBRID0EBJAI" xlink:type="simple">PME</abbrev> 0.06, <abbrev xmlns:xlink="http://www.w3.org/1999/xlink" xlink:title="posterior lateral eye" id="ABBRID0EFJAI" xlink:type="simple">PLE</abbrev> 0.20; <abbrev xmlns:xlink="http://www.w3.org/1999/xlink" xlink:title="anterior median eye" id="ABBRID0EJJAI" xlink:type="simple">AME</abbrev>–<abbrev xmlns:xlink="http://www.w3.org/1999/xlink" xlink:title="anterior median eye" id="ABBRID0ENJAI" xlink:type="simple">AME</abbrev> 0.08, <abbrev xmlns:xlink="http://www.w3.org/1999/xlink" xlink:title="anterior lateral eye" id="ABBRID0ERJAI" xlink:type="simple">ALE</abbrev>−<abbrev xmlns:xlink="http://www.w3.org/1999/xlink" xlink:title="anterior median eye" id="ABBRID0EVJAI" xlink:type="simple">AME</abbrev> 0.07, <abbrev xmlns:xlink="http://www.w3.org/1999/xlink" xlink:title="posterior median eye" id="ABBRID0EZJAI" xlink:type="simple">PME</abbrev>–<abbrev xmlns:xlink="http://www.w3.org/1999/xlink" xlink:title="posterior median eye" id="ABBRID0E4JAI" xlink:type="simple">PME</abbrev> 1.03, <abbrev xmlns:xlink="http://www.w3.org/1999/xlink" xlink:title="posterior lateral eye" id="ABBRID0EBKAI" xlink:type="simple">PLE</abbrev>−<abbrev xmlns:xlink="http://www.w3.org/1999/xlink" xlink:title="posterior median eye" id="ABBRID0EFKAI" xlink:type="simple">PME</abbrev> 0.23, <abbrev xmlns:xlink="http://www.w3.org/1999/xlink" xlink:title="anterior median eye" id="ABBRID0EJKAI" xlink:type="simple">AME</abbrev>−<abbrev xmlns:xlink="http://www.w3.org/1999/xlink" xlink:title="posterior median eye" id="ABBRID0ENKAI" xlink:type="simple">PME</abbrev> 0.53, <abbrev xmlns:xlink="http://www.w3.org/1999/xlink" xlink:title="anterior median eye" id="ABBRID0ERKAI" xlink:type="simple">AME</abbrev>−<abbrev xmlns:xlink="http://www.w3.org/1999/xlink" xlink:title="posterior lateral eye" id="ABBRID0EVKAI" xlink:type="simple">PLE</abbrev> 0.82, <abbrev xmlns:xlink="http://www.w3.org/1999/xlink" xlink:title="anterior lateral eye" id="ABBRID0EZKAI" xlink:type="simple">ALE</abbrev>−<abbrev xmlns:xlink="http://www.w3.org/1999/xlink" xlink:title="anterior lateral eye" id="ABBRID0E4KAI" xlink:type="simple">ALE</abbrev> 0.86, <abbrev xmlns:xlink="http://www.w3.org/1999/xlink" xlink:title="posterior lateral eye" id="ABBRID0EBLAI" xlink:type="simple">PLE</abbrev>−<abbrev xmlns:xlink="http://www.w3.org/1999/xlink" xlink:title="posterior lateral eye" id="ABBRID0EFLAI" xlink:type="simple">PLE</abbrev> 0.89, <abbrev xmlns:xlink="http://www.w3.org/1999/xlink" xlink:title="anterior lateral eye" id="ABBRID0EJLAI" xlink:type="simple">ALE</abbrev>−<abbrev xmlns:xlink="http://www.w3.org/1999/xlink" xlink:title="posterior lateral eye" id="ABBRID0ENLAI" xlink:type="simple">PLE</abbrev> 0.65. <abbrev xmlns:xlink="http://www.w3.org/1999/xlink" xlink:title="median ocular area" id="ABBRID0ERLAI" xlink:type="simple">MOA</abbrev> 0.75 long, front width 0.86, back width 1.11. Chelicerae (Fig. <xref ref-type="fig" rid="F1">1B</xref>) brown, with two retromarginal teeth and one large, bifurcated retromarginal tooth. Endites yellow slightly longer than wide. Labium yellow-brown, wider than long. Sternum shield-like, yellow-brown, longer than wide. Legs (Fig. <xref ref-type="fig" rid="F1">1A, B</xref>) yellow to brown, mottled; measurements: I 3.89 (1.23, 0.66, 0.98, 0.59, 0.43); II 3.57 (1.1, 0.66, 0.71, 0.69, 0.41); III 3.8 (1.15, 0.55, 0.74, 0.86, 0.5); IV 4.17 (1.12, 0.6, 0.95, 0.98, 0.52); spination: I Fe d 1-1-1, rt 0-0-1; Ti pv 1-1-1, rv 1-1-1; Met pv 1-0-1, rv 1-0-1; II Fe d 1-1-1, pr 0-0-1, rt 0-0-1; Pa pr 0-1-0; Ti pr 0-1-1, pv 1-0-1, rv 1-1-1; Met pr 1-0-1, pv 1-0-1, rv 1-0-1; III Fe d 1-1-1, rt 0-0-1, pr 0-0-1; Pa pr 0-1-0, rt 0-1-0; Ti pr 0-1-1, rt 0-1-1, pv 1-1-1, rv 1-0-1; Met pr 1-0-1, rt 1-0-1, pv 1-0-1, rv 1-0-1; IV Fe d 1-1-1, pr 0-0-1, rt 0-0-1; Pa pr 0-1-0, rt 0-1-0; Ti pr 1-1-1, rt 1-1-1, pv 1-0-1, rv 1-0-1; Met pr 1-1-1, rt 1-1-1, pv 1-0-1, rv 1-0-1. Abdomen (Fig. <xref ref-type="fig" rid="F1">1A, B</xref>) yellow to dark brown, anteriorly with abundant feathery and long setae dorsally; venter yellowish to brown, medially with two rows of yellow patches, 2.34 long, 1.59 wide.</p><p><bold><italic>Palp</italic></bold> (Figs <xref ref-type="fig" rid="F1">1C−E</xref>, <xref ref-type="fig" rid="F12">12A</xref>). Retrolateral tibial apophysis strongly sclerotized, spanner-like, longer than tibia. Sperm duct short, anterior part distinct. Posterior lobe swollen, slightly sclerotized and smooth. Tegular flap spiral, with thick apex, slightly sclerotized. Embolus curled, spiraling nearly 1 and ¾ coil, bearing dense denticles at outer edge, arising from 9 o’clock on tegulum and ending at ~ 12 o’clock near cymbial tip.</p><p><bold>Female (paratype).</bold> Habitus (Fig. <xref ref-type="fig" rid="F2">2A, B</xref>). As in male, except as noted. Total length 4.18. Carapace (Fig. <xref ref-type="fig" rid="F2">2A</xref>) dark brown, length 2.14, width 1.50. Eye (Fig. <xref ref-type="fig" rid="F2">2A</xref>) diameters and interdistances: <abbrev xmlns:xlink="http://www.w3.org/1999/xlink" xlink:title="anterior median eye" id="ABBRID0EANAI" xlink:type="simple">AME</abbrev> 0.42, <abbrev xmlns:xlink="http://www.w3.org/1999/xlink" xlink:title="anterior lateral eye" id="ABBRID0EENAI" xlink:type="simple">ALE</abbrev> 0.25, <abbrev xmlns:xlink="http://www.w3.org/1999/xlink" xlink:title="posterior median eye" id="ABBRID0EINAI" xlink:type="simple">PME</abbrev> 0.06, <abbrev xmlns:xlink="http://www.w3.org/1999/xlink" xlink:title="posterior lateral eye" id="ABBRID0EMNAI" xlink:type="simple">PLE</abbrev> 0.25; <abbrev xmlns:xlink="http://www.w3.org/1999/xlink" xlink:title="anterior median eye" id="ABBRID0EQNAI" xlink:type="simple">AME</abbrev>–<abbrev xmlns:xlink="http://www.w3.org/1999/xlink" xlink:title="anterior median eye" id="ABBRID0EUNAI" xlink:type="simple">AME</abbrev> 0.06, <abbrev xmlns:xlink="http://www.w3.org/1999/xlink" xlink:title="anterior lateral eye" id="ABBRID0EYNAI" xlink:type="simple">ALE</abbrev>−<abbrev xmlns:xlink="http://www.w3.org/1999/xlink" xlink:title="anterior median eye" id="ABBRID0E3NAI" xlink:type="simple">AME</abbrev> 0.13, <abbrev xmlns:xlink="http://www.w3.org/1999/xlink" xlink:title="posterior median eye" id="ABBRID0EAOAI" xlink:type="simple">PME</abbrev>–<abbrev xmlns:xlink="http://www.w3.org/1999/xlink" xlink:title="posterior median eye" id="ABBRID0EEOAI" xlink:type="simple">PME</abbrev> 1.04, <abbrev xmlns:xlink="http://www.w3.org/1999/xlink" xlink:title="posterior lateral eye" id="ABBRID0EIOAI" xlink:type="simple">PLE</abbrev>−<abbrev xmlns:xlink="http://www.w3.org/1999/xlink" xlink:title="posterior median eye" id="ABBRID0EMOAI" xlink:type="simple">PME</abbrev> 0.19, <abbrev xmlns:xlink="http://www.w3.org/1999/xlink" xlink:title="anterior median eye" id="ABBRID0EQOAI" xlink:type="simple">AME</abbrev>−<abbrev xmlns:xlink="http://www.w3.org/1999/xlink" xlink:title="posterior median eye" id="ABBRID0EUOAI" xlink:type="simple">PME</abbrev> 0.61, <abbrev xmlns:xlink="http://www.w3.org/1999/xlink" xlink:title="anterior median eye" id="ABBRID0EYOAI" xlink:type="simple">AME</abbrev>−<abbrev xmlns:xlink="http://www.w3.org/1999/xlink" xlink:title="posterior lateral eye" id="ABBRID0E3OAI" xlink:type="simple">PLE</abbrev> 0.83, <abbrev xmlns:xlink="http://www.w3.org/1999/xlink" xlink:title="anterior lateral eye" id="ABBRID0EAPAI" xlink:type="simple">ALE</abbrev>−<abbrev xmlns:xlink="http://www.w3.org/1999/xlink" xlink:title="anterior lateral eye" id="ABBRID0EEPAI" xlink:type="simple">ALE</abbrev> 0.88, <abbrev xmlns:xlink="http://www.w3.org/1999/xlink" xlink:title="posterior lateral eye" id="ABBRID0EIPAI" xlink:type="simple">PLE</abbrev>−<abbrev xmlns:xlink="http://www.w3.org/1999/xlink" xlink:title="posterior lateral eye" id="ABBRID0EMPAI" xlink:type="simple">PLE</abbrev> 0.94, <abbrev xmlns:xlink="http://www.w3.org/1999/xlink" xlink:title="anterior lateral eye" id="ABBRID0EQPAI" xlink:type="simple">ALE</abbrev>−<abbrev xmlns:xlink="http://www.w3.org/1999/xlink" xlink:title="posterior lateral eye" id="ABBRID0EUPAI" xlink:type="simple">PLE</abbrev> 0.59. <abbrev xmlns:xlink="http://www.w3.org/1999/xlink" xlink:title="median ocular area" id="ABBRID0EYPAI" xlink:type="simple">MOA</abbrev> 1.15 long, front width 0.85, back width 1.24. Labium (Fig. <xref ref-type="fig" rid="F2">2B</xref>) red-brown. Legs measurements: I 2.64 (0.8, 0.71, 0.61, 0.31, 0.21); II 3.15 (0.95, 0.67, 0.59, 0.58, 0.36); III 3.5 (1.02, 0.6, 0.66, 0.81, 0.41); IV broken; spination (Fig. <xref ref-type="fig" rid="F2">2A, B</xref>): I Fe: d 1-1-0, pr0-0-2; Ti pv1-1-1, rv1-1-1; Met pv1-0-1, rv1-0-1; II Fe d1-1-2; Ti v1-1-1, rt0-0-1; Met pv1-0-1, rv1-0-1; III Fe d1-1-2, pr0-0-1; Pa pr1-1-0, rt1-1-0; Ti rv0-0-1, rt0-1-1; Met pr1-0-2, rt1-0-1, pv0-1-0, rv0-0-1, v0-0-2; IV Fe d1-1-0, rt0-0-2, pr0-0-1; Pa pr0-1-0, rt0-1-0; Ti and Met broken. Abdomen (Fig. <xref ref-type="fig" rid="F2">2A, B</xref>) ovoid, 2.23 long, 1.73 wide, dark brown, with six chevron-shaped stripes and many irregular yellow spots dorsally; venter grey.</p><p><bold><italic>Epigyne</italic></bold> (Fig. <xref ref-type="fig" rid="F2">2C, D</xref>). Atrium very large, covering nearly half epigynal area. Copulatory openings located at posterolateral part of atrium. Copulatory ducts very long, anterior part T-shaped extending, posterior part S-shaped in dorsal view. Glandular appendages clavate, slightly separated, directed anteriorly. Spermathecae oval, directed anteriorly. Fertilization ducts broad, curved.</p></tp:treatment-sec><tp:treatment-sec sec-type="distribution" id="SECID0ETQAI"><title>Distribution.</title><p>Known only from the type locality in Jiangxi Province, China (Fig. <xref ref-type="fig" rid="F13">13</xref>).</p></tp:treatment-sec><tp:treatment-sec sec-type="etymology" id="SECID0E4QAI"><title>Etymology.</title><p>The species is named in honor of Wang Zuo, one of the famous figures of the extremely hard and bitter struggle in Jinggangshan; noun in apposition.</p></tp:treatment-sec><tp:treatment-sec><!--Section generated to contain objects referenced in tp:taxon-treatment.--><fig id="F12" position="float" orientation="portrait"><object-id xmlns:xlink="http://www.w3.org/1999/xlink" content-type="doi" xlink:type="simple">10.3897/zookeys.1239.140810.figure12</object-id><object-id xmlns:xlink="http://www.w3.org/1999/xlink" content-type="arpha" xlink:type="simple">23E9541A-56DF-58C2-B000-56CBDF876178</object-id><label>Figure 12.</label><caption><p>SEMs of male palps <bold>A</bold><italic><tp:taxon-name><tp:taxon-name-part taxon-name-part-type="genus" reg="Charippus">Charippus</tp:taxon-name-part><tp:taxon-name-part taxon-name-part-type="species" reg="wangzuo">wangzuo</tp:taxon-name-part></tp:taxon-name></italic> sp. nov., male holotype, ventro-prolateral view <bold>B</bold><italic><tp:taxon-name><tp:taxon-name-part taxon-name-part-type="genus" reg="Orientattus">Orientattus</tp:taxon-name-part><tp:taxon-name-part taxon-name-part-type="species" reg="chushu">chushu</tp:taxon-name-part></tp:taxon-name></italic> sp. nov., male holotype, ventral view <bold>C</bold> same, ventro-retrolateral view <bold>D</bold><italic><tp:taxon-name><tp:taxon-name-part taxon-name-part-type="genus" reg="Yaginumanis">Yaginumanis</tp:taxon-name-part><tp:taxon-name-part taxon-name-part-type="species" reg="yuanwencai">yuanwencai</tp:taxon-name-part></tp:taxon-name></italic> sp. nov., male holotype, ventro-prolateral view <bold>E</bold> same, ventral view <bold>F</bold> same, retrolatero-ventral view. Abbreviations: Con – conductor, <abbrev xmlns:xlink="http://www.w3.org/1999/xlink" xlink:title="embolus" id="ABBRID0EAMDI" xlink:type="simple">Em</abbrev> – embolus, <abbrev xmlns:xlink="http://www.w3.org/1999/xlink" xlink:title="posterior lobe" id="ABBRID0EEMDI" xlink:type="simple">PL</abbrev> – posterior lobe, <abbrev xmlns:xlink="http://www.w3.org/1999/xlink" xlink:title="retrolateral tibial apophysis" id="ABBRID0EIMDI" xlink:type="simple">RTA</abbrev> – retrolateral tibial apophysis, <abbrev xmlns:xlink="http://www.w3.org/1999/xlink" xlink:title="tegular apophysis" id="ABBRID0EMMDI" xlink:type="simple">TA</abbrev> – tegular apophysis, <abbrev xmlns:xlink="http://www.w3.org/1999/xlink" xlink:title="tegular flap" id="ABBRID0EQMDI" xlink:type="simple">TF</abbrev> – tegular flap, <abbrev xmlns:xlink="http://www.w3.org/1999/xlink" xlink:title="ventral tibial apophysis" id="ABBRID0EUMDI" xlink:type="simple">VTA</abbrev> – ventral tibial apophysis.</p></caption><graphic xmlns:xlink="http://www.w3.org/1999/xlink" xlink:href="zookeys-1239-183_article-140810__-g012.jpg" position="float" orientation="portrait" xlink:type="simple" id="oo_1337050.jpg"><uri content-type="original_file" xlink:type="simple">https://binary.pensoft.net/fig/1337050</uri></graphic></fig><fig id="F13" position="float" orientation="portrait"><object-id xmlns:xlink="http://www.w3.org/1999/xlink" content-type="doi" xlink:type="simple">10.3897/zookeys.1239.140810.figure13</object-id><object-id xmlns:xlink="http://www.w3.org/1999/xlink" content-type="arpha" xlink:type="simple">13041506-433E-5928-99FB-754090C6F6E8</object-id><label>Figure 13.</label><caption><p>The location of the Jinggangshan National Nature Reserve in China indicated by the large black dot.</p></caption><graphic xmlns:xlink="http://www.w3.org/1999/xlink" xlink:href="zookeys-1239-183_article-140810__-g013.jpg" position="float" orientation="portrait" xlink:type="simple" id="oo_1337051.jpg"><uri content-type="original_file" xlink:type="simple">https://binary.pensoft.net/fig/1337051</uri></graphic></fig></tp:treatment-sec><ref-list><ref id="B43"><mixed-citation xmlns:xlink="http://www.w3.org/1999/xlink" xlink:type="simple"><person-group><name name-style="western"><surname>Yu</surname><given-names>K</given-names></name><name name-style="western"><surname>Wang</surname><given-names>WH</given-names></name><name name-style="western"><surname>Maddison</surname><given-names>WP</given-names></name><name name-style="western"><surname>Zhang</surname><given-names>JX</given-names></name></person-group> (<year>2022</year>) <article-title>Revision of the genus <italic><tp:taxon-name><tp:taxon-name-part taxon-name-part-type="genus">Charippus</tp:taxon-name-part></tp:taxon-name></italic> Thorell, 1895, with descriptions of eight new species (<tp:taxon-name><tp:taxon-name-part taxon-name-part-type="order">Araneae</tp:taxon-name-part></tp:taxon-name>, <tp:taxon-name><tp:taxon-name-part taxon-name-part-type="family">Salticidae</tp:taxon-name-part></tp:taxon-name>, <tp:taxon-name><tp:taxon-name-part taxon-name-part-type="tribe">Euophryini</tp:taxon-name-part></tp:taxon-name>).</article-title><source>Zootaxa</source><volume>5129</volume>(<issue>2</issue>): <fpage>151</fpage>–<lpage>198</lpage>. <ext-link xlink:href="10.11646/zootaxa.5129.2.1" ext-link-type="doi" xlink:type="simple">https://doi.org/10.11646/zootaxa.5129.2.1</ext-link></mixed-citation></ref></ref-list></tp:taxon-treatment>
