# Supplementary material for: ﻿Diversity of jumping spiders (Araneae, Salticidae) in the Jinggangshan National Nature Reserve, Jiangxi, China
Source: Zookeys. 2025 May 23;1239:183–212. doi: 10.3897/zookeys.1239.140810 (PMC12125603; doi:10.3897/zookeys.1239.140810)
Supplement: XML Treatment for Cytaea hezizhen [file zookeys.1239.140810-treatment2.xml]

<!DOCTYPE tp:taxon-treatment
  PUBLIC "-//TaxonX//DTD Taxonomic Treatment Publishing DTD v0 20100105//EN" "tax-treatment-NSO.dtd">
<tp:taxon-treatment xmlns:tp="http://www.plazi.org/taxpub"><tp:treatment-meta><kwd-group><label>Taxon classification</label><kwd>
                  <named-content content-type="kingdom">Animalia</named-content>
                </kwd><kwd>
                  <named-content content-type="order">Araneae</named-content>
                </kwd><kwd>
                  <named-content content-type="family">Salticidae</named-content>
                </kwd></kwd-group><mixed-citation publication-type="journal"><person-group><name><surname>Liu</surname><given-names>Bin-lu</given-names></name><name><surname>Yao</surname><given-names>Yan-bin</given-names></name><name><surname>Cai</surname><given-names>Zi-han</given-names></name><name><surname>Wang</surname><given-names>Zhong-jing</given-names></name><name><surname>Liu</surname><given-names>Ke-ke</given-names></name></person-group><article-title>﻿Diversity of jumping spiders (<tp:taxon-name><tp:taxon-name-part taxon-name-part-type="order">Araneae</tp:taxon-name-part></tp:taxon-name>, <tp:taxon-name><tp:taxon-name-part taxon-name-part-type="family">Salticidae</tp:taxon-name-part></tp:taxon-name>) in the Jinggangshan National Nature Reserve, Jiangxi, China</article-title><source>Zookeys</source><day>23</day><month>05</month><year>2025</year><volume>1239</volume><fpage>183</fpage><lpage>212</lpage><pub-id pub-id-type="doi">10.3897/zookeys.1239.140810</pub-id></mixed-citation></tp:treatment-meta><tp:nomenclature><label>﻿</label><tp:taxon-name>
                <object-id xmlns:xlink="http://www.w3.org/1999/xlink" content-type="arpha" xlink:type="simple">A4F5BB65-342A-502E-B703-05E41F2B8B2B</object-id>
                <tp:taxon-name-part taxon-name-part-type="genus" reg="Cytaea">Cytaea</tp:taxon-name-part>
                <tp:taxon-name-part taxon-name-part-type="species" reg="hezizhen">hezizhen</tp:taxon-name-part>
                <object-id xmlns:xlink="http://www.w3.org/1999/xlink" content-type="zoobank" xlink:type="simple">https://zoobank.org/5947F1EA-15A3-4D77-84EA-CFF9C024DDC4</object-id>
              </tp:taxon-name><tp:taxon-authority>K. Liu</tp:taxon-authority><tp:taxon-status xmlns:xlink="http://www.w3.org/1999/xlink" xlink:type="simple">sp. nov.</tp:taxon-status><xref ref-type="fig" rid="F3">Figs 3</xref><xref ref-type="fig" rid="F4">, 4 Common name: 贺子珍胞蛛</xref></tp:nomenclature><tp:treatment-sec sec-type="type material" id="SECID0EBTAI"><title>Type material.</title><p><bold><italic>Holotype</italic></bold> ♂, China • Jiangxi Province: Ji’an County, Jinggangshan County Level City, Longshi Town, Yuankou Village, <named-content xmlns:xlink="http://www.w3.org/1999/xlink" content-type="dwc:verbatimCoordinates" xlink:type="simple"><named-content content-type="geo-json" specific-use="{&#34;type&#34;:&#34;Point&#34;,&#34;coordinates&#34;:[113.956000,26.694778]}" id="NCID0EPTAI" xlink:type="simple">26°41'41.2"N, 113°57'21.6"E</named-content></named-content>, 272 m a.s.l., l May 2015, Zhi-wu Chen, Sha Wu, Ze-yuan Meng, Shi-cong He, Yi-fan Zhao and Ke-ke Liu leg. (Sal-157, <abbrev xmlns:xlink="http://www.w3.org/1999/xlink" content-type="institution" xlink:title="Animal Specimen Museum, Life Science of College, Jinggangshan University" id="ABBRID0EUTAI" xlink:type="simple">ASM-JGSU</abbrev>). <bold><italic>Paratypes</italic></bold>: • 1 ♀, Xiazhuang Village, Zhushachong Forest Farm, <named-content xmlns:xlink="http://www.w3.org/1999/xlink" content-type="dwc:verbatimCoordinates" xlink:type="simple"><named-content content-type="geo-json" specific-use="{&#34;type&#34;:&#34;Point&#34;,&#34;coordinates&#34;:[114.189000,26.551000]}" id="NCID0E6TAI" xlink:type="simple">26°33'3.6"N, 114°11'20.4"E</named-content></named-content>, 630 m a.s.l., 4 Oct 2014, Jian-yun Wen, Tian-ming Wang, Ze-yuan Meng, Lei Zhang and Ke-ke Liu leg., other data as same as holotype (Sal-157, <abbrev xmlns:xlink="http://www.w3.org/1999/xlink" content-type="institution" xlink:title="Animal Specimen Museum, Life Science of College, Jinggangshan University" id="ABBRID0EEUAI" xlink:type="simple">ASM-JGSU</abbrev>).</p></tp:treatment-sec><tp:treatment-sec sec-type="diagnosis" id="SECID0EJUAI"><title>Diagnosis.</title><p>The male of this species is similar to that of <italic><tp:taxon-name><tp:taxon-name-part taxon-name-part-type="genus" reg="Cytaea">Cytaea</tp:taxon-name-part><tp:taxon-name-part taxon-name-part-type="species" reg="tongi">tongi</tp:taxon-name-part></tp:taxon-name></italic> Wang &amp; Li, 2020 in having the anticlockwise spiraling embolus with two circles partly covered by the membranous conductor, but can be distinguished from it by the tibia with short barb-like retrolateral apophysis (vs thick hook-shaped) and the small thin hook-shaped tegular apophysis on palpal tegulum (vs absent) (cf. Fig. <xref ref-type="fig" rid="F3">3C, D</xref> and <xref ref-type="bibr" rid="B35">Wang and Li 2020</xref>: 27, fig. 1B–D). Female resembles <italic><tp:taxon-name><tp:taxon-name-part taxon-name-part-type="genus" reg="Cytaea">C.</tp:taxon-name-part><tp:taxon-name-part taxon-name-part-type="species" reg="maoming">maoming</tp:taxon-name-part></tp:taxon-name></italic> Yu &amp; Zhang, 2022 in having the long S-shaped copulatory ducts, but can be separated from it by the copulatory openings located anteriorly (vs medially), the pair of swan-like copulatory ducts with face-to-face format (vs back-to-back) and the spermathecae medially located at epigyne (vs subposteriorly) (cf. Fig. <xref ref-type="fig" rid="F4">4C, D</xref> and <xref ref-type="bibr" rid="B44">Yu and Zhang 2022</xref>: 5, fig. 5G–I).</p><fig id="F3" position="float" orientation="portrait"><object-id xmlns:xlink="http://www.w3.org/1999/xlink" content-type="doi" xlink:type="simple">10.3897/zookeys.1239.140810.figure3</object-id><object-id xmlns:xlink="http://www.w3.org/1999/xlink" content-type="arpha" xlink:type="simple">D437FAFA-BA40-5983-BE0D-3ED8285D0C47</object-id><label>Figure 3.</label><caption><p><italic><tp:taxon-name><tp:taxon-name-part taxon-name-part-type="genus" reg="Cytaea">Cytaea</tp:taxon-name-part><tp:taxon-name-part taxon-name-part-type="species" reg="hezizhen">hezizhen</tp:taxon-name-part></tp:taxon-name></italic> sp. nov., male holotype <bold>A</bold> habitus, dorsal view <bold>B</bold> same, ventral view <bold>C</bold> palp, prolateral view <bold>D</bold> same, ventral view <bold>E</bold> same, retrolateral view <bold>F</bold> same, dorsal view. Abbreviations: <abbrev xmlns:xlink="http://www.w3.org/1999/xlink" xlink:title="embolus" id="ABBRID0EUWAI" xlink:type="simple">Em</abbrev> – embolus, <abbrev xmlns:xlink="http://www.w3.org/1999/xlink" xlink:title="retrolateral tibial apophysis" id="ABBRID0EYWAI" xlink:type="simple">RTA</abbrev> – retrolateral tibial apophysis, <abbrev xmlns:xlink="http://www.w3.org/1999/xlink" xlink:title="sperm duct" id="ABBRID0E3WAI" xlink:type="simple">SD</abbrev> – sperm duct, <abbrev xmlns:xlink="http://www.w3.org/1999/xlink" xlink:title="tegular apophysis" id="ABBRID0EAXAI" xlink:type="simple">TA</abbrev> – tegular apophysis. Scale bars: 0.5 mm (<bold>A</bold>, <bold>B</bold>); 0.1 mm (<bold>C</bold>–<bold>F</bold>).</p></caption><graphic xmlns:xlink="http://www.w3.org/1999/xlink" xlink:href="zookeys-1239-183_article-140810__-g003.jpg" position="float" orientation="portrait" xlink:type="simple" id="oo_1337041.jpg"><uri content-type="original_file" xlink:type="simple">https://binary.pensoft.net/fig/1337041</uri></graphic></fig><fig id="F4" position="float" orientation="portrait"><object-id xmlns:xlink="http://www.w3.org/1999/xlink" content-type="doi" xlink:type="simple">10.3897/zookeys.1239.140810.figure4</object-id><object-id xmlns:xlink="http://www.w3.org/1999/xlink" content-type="arpha" xlink:type="simple">F84F6502-27E2-5778-BED8-3346AF70DECC</object-id><label>Figure 4.</label><caption><p><italic><tp:taxon-name><tp:taxon-name-part taxon-name-part-type="genus" reg="Cytaea">Cytaea</tp:taxon-name-part><tp:taxon-name-part taxon-name-part-type="species" reg="hezizhen">hezizhen</tp:taxon-name-part></tp:taxon-name></italic> sp. nov., female paratype <bold>A</bold> habitus, dorsal view <bold>B</bold> same, ventral view <bold>C</bold> epigyne, ventral view <bold>D</bold> same, dorsal view. Abbreviations: <abbrev xmlns:xlink="http://www.w3.org/1999/xlink" xlink:title="copulatory duct" id="ABBRID0EMYAI" xlink:type="simple">CD</abbrev> – copulatory duct, <abbrev xmlns:xlink="http://www.w3.org/1999/xlink" xlink:title="copulatory opening" id="ABBRID0EQYAI" xlink:type="simple">CO</abbrev> – copulatory opening, <abbrev xmlns:xlink="http://www.w3.org/1999/xlink" xlink:title="fertilization duct" id="ABBRID0EUYAI" xlink:type="simple">FD</abbrev> – fertilization duct, <abbrev xmlns:xlink="http://www.w3.org/1999/xlink" xlink:title="spermatheca" id="ABBRID0EYYAI" xlink:type="simple">Spe</abbrev> – spermatheca. Scale bars: 1 mm (<bold>A, B</bold>); 0.1 mm (<bold>C</bold>, <bold>D</bold>).</p></caption><graphic xmlns:xlink="http://www.w3.org/1999/xlink" xlink:href="zookeys-1239-183_article-140810__-g004.jpg" position="float" orientation="portrait" xlink:type="simple" id="oo_1337042.jpg"><uri content-type="original_file" xlink:type="simple">https://binary.pensoft.net/fig/1337042</uri></graphic></fig></tp:treatment-sec><tp:treatment-sec sec-type="description" id="SECID0EHZAI"><title>Description.</title><p><bold>Male (holotype).</bold> Habitus (Fig. <xref ref-type="fig" rid="F3">3A, B</xref>). Total length 3.75. Carapace (Fig. <xref ref-type="fig" rid="F3">3A</xref>). Color yellow-brown, anterior part darker than posterior, posteriorly with radial stripes, lateral and posterior margin covering by abundant white feathery setae, length 1.83, width 1.14. Eyes (Fig. <xref ref-type="fig" rid="F3">3A</xref>) diameters and interdistances: <abbrev xmlns:xlink="http://www.w3.org/1999/xlink" xlink:title="anterior median eye" id="ABBRID0E2ZAI" xlink:type="simple">AME</abbrev> 0.29, <abbrev xmlns:xlink="http://www.w3.org/1999/xlink" xlink:title="anterior lateral eye" id="ABBRID0E6ZAI" xlink:type="simple">ALE</abbrev> 0.26, <abbrev xmlns:xlink="http://www.w3.org/1999/xlink" xlink:title="posterior median eye" id="ABBRID0ED1AI" xlink:type="simple">PME</abbrev> 0.04, <abbrev xmlns:xlink="http://www.w3.org/1999/xlink" xlink:title="posterior lateral eye" id="ABBRID0EH1AI" xlink:type="simple">PLE</abbrev> 0.15; <abbrev xmlns:xlink="http://www.w3.org/1999/xlink" xlink:title="anterior median eye" id="ABBRID0EL1AI" xlink:type="simple">AME</abbrev>–<abbrev xmlns:xlink="http://www.w3.org/1999/xlink" xlink:title="anterior median eye" id="ABBRID0EP1AI" xlink:type="simple">AME</abbrev> 0.16, <abbrev xmlns:xlink="http://www.w3.org/1999/xlink" xlink:title="anterior lateral eye" id="ABBRID0ET1AI" xlink:type="simple">ALE</abbrev>−<abbrev xmlns:xlink="http://www.w3.org/1999/xlink" xlink:title="anterior median eye" id="ABBRID0EX1AI" xlink:type="simple">AME</abbrev> 0.13, <abbrev xmlns:xlink="http://www.w3.org/1999/xlink" xlink:title="posterior median eye" id="ABBRID0E21AI" xlink:type="simple">PME</abbrev>–<abbrev xmlns:xlink="http://www.w3.org/1999/xlink" xlink:title="posterior median eye" id="ABBRID0E61AI" xlink:type="simple">PME</abbrev> 1.19, <abbrev xmlns:xlink="http://www.w3.org/1999/xlink" xlink:title="posterior lateral eye" id="ABBRID0ED2AI" xlink:type="simple">PLE</abbrev>−<abbrev xmlns:xlink="http://www.w3.org/1999/xlink" xlink:title="posterior median eye" id="ABBRID0EH2AI" xlink:type="simple">PME</abbrev> 0.19, <abbrev xmlns:xlink="http://www.w3.org/1999/xlink" xlink:title="anterior median eye" id="ABBRID0EL2AI" xlink:type="simple">AME</abbrev>−<abbrev xmlns:xlink="http://www.w3.org/1999/xlink" xlink:title="posterior median eye" id="ABBRID0EP2AI" xlink:type="simple">PME</abbrev> 0.45, <abbrev xmlns:xlink="http://www.w3.org/1999/xlink" xlink:title="anterior median eye" id="ABBRID0ET2AI" xlink:type="simple">AME</abbrev>−<abbrev xmlns:xlink="http://www.w3.org/1999/xlink" xlink:title="posterior lateral eye" id="ABBRID0EX2AI" xlink:type="simple">PLE</abbrev> 0.66, <abbrev xmlns:xlink="http://www.w3.org/1999/xlink" xlink:title="anterior lateral eye" id="ABBRID0E22AI" xlink:type="simple">ALE</abbrev>−<abbrev xmlns:xlink="http://www.w3.org/1999/xlink" xlink:title="anterior lateral eye" id="ABBRID0E62AI" xlink:type="simple">ALE</abbrev> 0.98, <abbrev xmlns:xlink="http://www.w3.org/1999/xlink" xlink:title="posterior lateral eye" id="ABBRID0ED3AI" xlink:type="simple">PLE</abbrev>−<abbrev xmlns:xlink="http://www.w3.org/1999/xlink" xlink:title="posterior lateral eye" id="ABBRID0EH3AI" xlink:type="simple">PLE</abbrev> 1.16, <abbrev xmlns:xlink="http://www.w3.org/1999/xlink" xlink:title="anterior lateral eye" id="ABBRID0EL3AI" xlink:type="simple">ALE</abbrev>−<abbrev xmlns:xlink="http://www.w3.org/1999/xlink" xlink:title="posterior lateral eye" id="ABBRID0EP3AI" xlink:type="simple">PLE</abbrev> 0.59. <abbrev xmlns:xlink="http://www.w3.org/1999/xlink" xlink:title="median ocular area" id="ABBRID0ET3AI" xlink:type="simple">MOA</abbrev> 0.58 long, front width 0.84, back width 1.30. Chelicerae (Fig. <xref ref-type="fig" rid="F3">3B</xref>) yellow, with three retromarginal teeth and one large bifurcated retromarginal tooth. Endites yellow brown, slightly longer than wide. Labium brown, wider than long. Sternum yellowish brown, longer than wide. Legs (Fig. <xref ref-type="fig" rid="F3">3A, B</xref>) yellow, mottled; measurements: I−II missing; III 2.83 (0.83, 0.56, 0.75, 0.34, 0.35); IV 2.56 (0.69, 0.74, 0.47, 0.39, 0.27); spination: III Fe d 1-1-1, rt 0-0-2; Pa pr 1-1-0, rt 1-1-0; Ti d 1-0-0, pr 1-1-0, rt 1-1-0, pv 1-0-1, rv 1-2-0; Met pr 1-0-2 rt 1-0-2 pv 1-0-0; IV Fe d 1-1-0, pr 0-0-2, rt 0-0-2; Pa pr 0-1-0 rt 0-1-0; Ti d 1-0-0, pr 1-2-0, rt 1-1-0, pv 1-0-1, rv 1-0-1; Met pr 1-1-1, rt 1-1-1, pv 1-0-0, rv 1-0-0. Abdomen (Fig. <xref ref-type="fig" rid="F3">3A, B</xref>) yellowish to dark yellowish brown, anteriorly with abundant feathery and long setae dorsally; venter yellow to brown, medially with two rows of yellow patches, 1.74 long, 1.36 wide.</p><p><bold><italic>Palp</italic></bold> (Fig. <xref ref-type="fig" rid="F3">3C−F</xref>). Retrolateral tibial apophysis short, barb-like, with broad base and an acute spine-like apex. Sperm duct S-shaped, located at retrolateral of tegulum. Tegulum with triangular membrane located medially on tegulum, anteriorly with a thin hook-shaped apophysis (tegular apophysis), directed prolaterally. Embolus whip-like, with two coils, spiraling anticlockwise, ending at ~ 12 o’clock.</p><p><bold>Female (paratype).</bold> Habitus (Fig. <xref ref-type="fig" rid="F4">4A, B</xref>). As in male, except as noted below. Total length 3.91. Carapace (Fig. <xref ref-type="fig" rid="F4">4A</xref>). Color dark red-brown, length 1.80, width 1.64. Eyes (Fig. <xref ref-type="fig" rid="F4">4A</xref>) diameters and interdistances: <abbrev xmlns:xlink="http://www.w3.org/1999/xlink" xlink:title="anterior median eye" id="ABBRID0E54AI" xlink:type="simple">AME</abbrev> 0.42, <abbrev xmlns:xlink="http://www.w3.org/1999/xlink" xlink:title="anterior lateral eye" id="ABBRID0EC5AI" xlink:type="simple">ALE</abbrev> 0.25, <abbrev xmlns:xlink="http://www.w3.org/1999/xlink" xlink:title="posterior median eye" id="ABBRID0EG5AI" xlink:type="simple">PME</abbrev> 0.05, <abbrev xmlns:xlink="http://www.w3.org/1999/xlink" xlink:title="posterior lateral eye" id="ABBRID0EK5AI" xlink:type="simple">PLE</abbrev> 0.22; <abbrev xmlns:xlink="http://www.w3.org/1999/xlink" xlink:title="anterior median eye" id="ABBRID0EO5AI" xlink:type="simple">AME</abbrev>–<abbrev xmlns:xlink="http://www.w3.org/1999/xlink" xlink:title="anterior median eye" id="ABBRID0ES5AI" xlink:type="simple">AME</abbrev> 0.13, <abbrev xmlns:xlink="http://www.w3.org/1999/xlink" xlink:title="anterior lateral eye" id="ABBRID0EW5AI" xlink:type="simple">ALE</abbrev>−<abbrev xmlns:xlink="http://www.w3.org/1999/xlink" xlink:title="anterior median eye" id="ABBRID0E15AI" xlink:type="simple">AME</abbrev> 0.15, <abbrev xmlns:xlink="http://www.w3.org/1999/xlink" xlink:title="posterior median eye" id="ABBRID0E55AI" xlink:type="simple">PME</abbrev>–<abbrev xmlns:xlink="http://www.w3.org/1999/xlink" xlink:title="posterior median eye" id="ABBRID0EC6AI" xlink:type="simple">PME</abbrev> 1.32, <abbrev xmlns:xlink="http://www.w3.org/1999/xlink" xlink:title="posterior lateral eye" id="ABBRID0EG6AI" xlink:type="simple">PLE</abbrev>−<abbrev xmlns:xlink="http://www.w3.org/1999/xlink" xlink:title="posterior median eye" id="ABBRID0EK6AI" xlink:type="simple">PME</abbrev> 0.22, <abbrev xmlns:xlink="http://www.w3.org/1999/xlink" xlink:title="anterior median eye" id="ABBRID0EO6AI" xlink:type="simple">AME</abbrev>−<abbrev xmlns:xlink="http://www.w3.org/1999/xlink" xlink:title="posterior median eye" id="ABBRID0ES6AI" xlink:type="simple">PME</abbrev> 0.60, <abbrev xmlns:xlink="http://www.w3.org/1999/xlink" xlink:title="anterior median eye" id="ABBRID0EW6AI" xlink:type="simple">AME</abbrev>−<abbrev xmlns:xlink="http://www.w3.org/1999/xlink" xlink:title="posterior lateral eye" id="ABBRID0E16AI" xlink:type="simple">PLE</abbrev> 0.81, <abbrev xmlns:xlink="http://www.w3.org/1999/xlink" xlink:title="anterior lateral eye" id="ABBRID0E56AI" xlink:type="simple">ALE</abbrev>−<abbrev xmlns:xlink="http://www.w3.org/1999/xlink" xlink:title="anterior lateral eye" id="ABBRID0ECABI" xlink:type="simple">ALE</abbrev> 1.09, <abbrev xmlns:xlink="http://www.w3.org/1999/xlink" xlink:title="posterior lateral eye" id="ABBRID0EGABI" xlink:type="simple">PLE</abbrev>−<abbrev xmlns:xlink="http://www.w3.org/1999/xlink" xlink:title="posterior lateral eye" id="ABBRID0EKABI" xlink:type="simple">PLE</abbrev> 1.32, <abbrev xmlns:xlink="http://www.w3.org/1999/xlink" xlink:title="anterior lateral eye" id="ABBRID0EOABI" xlink:type="simple">ALE</abbrev>−<abbrev xmlns:xlink="http://www.w3.org/1999/xlink" xlink:title="posterior lateral eye" id="ABBRID0ESABI" xlink:type="simple">PLE</abbrev> 0.63. <abbrev xmlns:xlink="http://www.w3.org/1999/xlink" xlink:title="median ocular area" id="ABBRID0EWABI" xlink:type="simple">MOA</abbrev> 0.82 long, front width 0.88, back width 1.52. Chelicerae (Fig. <xref ref-type="fig" rid="F4">4B</xref>) red, with two retromarginal teeth and one large bifurcated retromarginal tooth. Labium red-brown, mottled. Sternum dark brown, with abundant patches. Legs measurements: I 3.69 (1.17, 0.45, 0.82, 0.58, 0.67); II 3.4 (1.11, 0.64, 0.49, 0.6, 0.56); III 3.78 (1.27, 0.66, 0.5, 0.73, 0.62); IV 3.99 (1.21, 0.61, 0.68, 0.87, 0.62); spination (Fig. <xref ref-type="fig" rid="F4">4A, B</xref>): I Fe: d 1-1-1, pr0-0-2, rt0-0-2; Pa pr1-0-1, rt1-0-1; II Fe d1-1-1, pr 0-0-2, rt 0-0-2; Pa pr1-0-1, rt1-0-1; Ti pv1-1-1, rv1-1-1, pr0-1-0, rt0-1-0, d1-1-0; Met pv1-0-1, rv1-0-1, pr1-0-1, rt1-0-1; III Fe d1-1-0, pr0-0-2, rt0-0-2; Pa pr1-0-1, rt1-0-1; Ti pv1-0-1, rv1-0-1, pr1-1-0, rt1-1-0; Met pr1-0-1, rt1-0-1, pv1-0-1, rv1-0-1; IV Fe d1-1-1, pr0-0-1; Pa pr1-0-1, rt1-0-1; Ti pv1-0-1, rv1-0-1, pr1-1-0, rt1-1-0; Met pr1-1-1, rt1-1-1, pv1-0-1, rv1-0-1. Abdomen (Fig. <xref ref-type="fig" rid="F4">4A, B</xref>) ovoid, 2 long, 2.05 wide, yellowish to black-brown, with four horizontal stripes and a broad longitudinal stripe dorsally; venter brown.</p><p><bold><italic>Epigyne</italic></bold> (Fig. <xref ref-type="fig" rid="F4">4C, D</xref>). Copulatory openings located at antero-medial part of atrium. Copulatory ducts very long, convoluted, double swan-like in shape in ventral view, medially touching in dorsal view. Spermathecae round, medially located, separated by the touching copulatory ducts. Fertilization ducts slightly shorter than spermathecal length, directed laterally.</p></tp:treatment-sec><tp:treatment-sec sec-type="distribution" id="SECID0ERBBI"><title>Distribution.</title><p>Known only from the type locality in Jiangxi Province, China (Fig. <xref ref-type="fig" rid="F13">13</xref>).</p></tp:treatment-sec><tp:treatment-sec sec-type="etymology" id="SECID0E2BBI"><title>Etymology.</title><p>The species is named in honor of He Zizhen, another prominent figure associated with the hard and bitter struggle in Jinggangshan; noun in apposition.</p></tp:treatment-sec><tp:treatment-sec sec-type="remarks" id="SECID0EACBI"><title>Remarks.</title><p>This new species also closely resembles the <italic><tp:taxon-name><tp:taxon-name-part taxon-name-part-type="genus" reg="Neon">Neon</tp:taxon-name-part><tp:taxon-name-part taxon-name-part-type="species" reg="wangi">wangi</tp:taxon-name-part></tp:taxon-name></italic> Peng &amp; Li, 2006; however, based on the spiral embolus, the slender copulatory duct, and the relatively small spermatheca, we considered the new species as belonging to the genus <italic><tp:taxon-name><tp:taxon-name-part taxon-name-part-type="genus" reg="Cytaea">Cytaea</tp:taxon-name-part></tp:taxon-name></italic>. The species <italic><tp:taxon-name><tp:taxon-name-part taxon-name-part-type="genus" reg="Neon">N.</tp:taxon-name-part><tp:taxon-name-part taxon-name-part-type="species" reg="wangi">wangi</tp:taxon-name-part></tp:taxon-name></italic> within the genus <italic><tp:taxon-name><tp:taxon-name-part taxon-name-part-type="genus" reg="Neon">Neon</tp:taxon-name-part></tp:taxon-name></italic> may be more closely related to the genus <italic><tp:taxon-name><tp:taxon-name-part taxon-name-part-type="genus" reg="Cytaea">Cytaea</tp:taxon-name-part></tp:taxon-name></italic>.</p></tp:treatment-sec><tp:treatment-sec><!--Section generated to contain objects referenced in tp:taxon-treatment.--><fig id="F13" position="float" orientation="portrait"><object-id xmlns:xlink="http://www.w3.org/1999/xlink" content-type="doi" xlink:type="simple">10.3897/zookeys.1239.140810.figure13</object-id><object-id xmlns:xlink="http://www.w3.org/1999/xlink" content-type="arpha" xlink:type="simple">13041506-433E-5928-99FB-754090C6F6E8</object-id><label>Figure 13.</label><caption><p>The location of the Jinggangshan National Nature Reserve in China indicated by the large black dot.</p></caption><graphic xmlns:xlink="http://www.w3.org/1999/xlink" xlink:href="zookeys-1239-183_article-140810__-g013.jpg" position="float" orientation="portrait" xlink:type="simple" id="oo_1337051.jpg"><uri content-type="original_file" xlink:type="simple">https://binary.pensoft.net/fig/1337051</uri></graphic></fig></tp:treatment-sec><ref-list><ref id="B35"><mixed-citation xmlns:xlink="http://www.w3.org/1999/xlink" xlink:type="simple"><person-group><name name-style="western"><surname>Wang</surname><given-names>C</given-names></name><name name-style="western"><surname>Li</surname><given-names>SQ</given-names></name></person-group> (<year>2020</year>) <article-title>On eight species of jumping spiders from Xishuangbanna, Yunnan, China (<tp:taxon-name><tp:taxon-name-part taxon-name-part-type="order">Araneae</tp:taxon-name-part></tp:taxon-name>, <tp:taxon-name><tp:taxon-name-part taxon-name-part-type="family">Salticidae</tp:taxon-name-part></tp:taxon-name>).</article-title><source>ZooKeys</source><volume>909</volume>: <fpage>25</fpage>–<lpage>57</lpage>. <ext-link xlink:href="10.3897/zookeys.909.47137" ext-link-type="doi" xlink:type="simple">https://doi.org/10.3897/zookeys.909.47137</ext-link></mixed-citation></ref><ref id="B44"><mixed-citation xmlns:xlink="http://www.w3.org/1999/xlink" xlink:type="simple"><person-group><name name-style="western"><surname>Yu</surname><given-names>Y</given-names></name><name name-style="western"><surname>Zhang</surname><given-names>JX</given-names></name></person-group> (<year>2022</year>) <article-title>Four new species of euophryine jumping spiders from China (<tp:taxon-name><tp:taxon-name-part taxon-name-part-type="order">Araneae</tp:taxon-name-part></tp:taxon-name>: <tp:taxon-name><tp:taxon-name-part taxon-name-part-type="family">Salticidae</tp:taxon-name-part></tp:taxon-name>: <tp:taxon-name><tp:taxon-name-part taxon-name-part-type="tribe">Euophryini</tp:taxon-name-part></tp:taxon-name>).</article-title><source>Acta Arachnologica Sinica</source><volume>31</volume>(<issue>1</issue>): <fpage>1</fpage>–<lpage>10</lpage>. <ext-link xlink:href="10.3969/j.issn.1005-9628.2022.01.001" ext-link-type="doi" xlink:type="simple">https://doi.org/10.3969/j.issn.1005-9628.2022.01.001</ext-link></mixed-citation></ref></ref-list></tp:taxon-treatment>
