# Supplementary material for: ﻿Diversity of jumping spiders (Araneae, Salticidae) in the Jinggangshan National Nature Reserve, Jiangxi, China
Source: Zookeys. 2025 May 23;1239:183–212. doi: 10.3897/zookeys.1239.140810 (PMC12125603; doi:10.3897/zookeys.1239.140810)
Supplement: XML Treatment for Eupoa pengi [file zookeys.1239.140810-treatment3.xml]

<!DOCTYPE tp:taxon-treatment
  PUBLIC "-//TaxonX//DTD Taxonomic Treatment Publishing DTD v0 20100105//EN" "tax-treatment-NSO.dtd">
<tp:taxon-treatment xmlns:tp="http://www.plazi.org/taxpub"><tp:treatment-meta><kwd-group><label>Taxon classification</label><kwd>
                  <named-content content-type="kingdom">Animalia</named-content>
                </kwd><kwd>
                  <named-content content-type="order">Araneae</named-content>
                </kwd><kwd>
                  <named-content content-type="family">Salticidae</named-content>
                </kwd></kwd-group><mixed-citation publication-type="journal"><person-group><name><surname>Liu</surname><given-names>Bin-lu</given-names></name><name><surname>Yao</surname><given-names>Yan-bin</given-names></name><name><surname>Cai</surname><given-names>Zi-han</given-names></name><name><surname>Wang</surname><given-names>Zhong-jing</given-names></name><name><surname>Liu</surname><given-names>Ke-ke</given-names></name></person-group><article-title>﻿Diversity of jumping spiders (<tp:taxon-name><tp:taxon-name-part taxon-name-part-type="order">Araneae</tp:taxon-name-part></tp:taxon-name>, <tp:taxon-name><tp:taxon-name-part taxon-name-part-type="family">Salticidae</tp:taxon-name-part></tp:taxon-name>) in the Jinggangshan National Nature Reserve, Jiangxi, China</article-title><source>Zookeys</source><day>23</day><month>05</month><year>2025</year><volume>1239</volume><fpage>183</fpage><lpage>212</lpage><pub-id pub-id-type="doi">10.3897/zookeys.1239.140810</pub-id></mixed-citation></tp:treatment-meta><tp:nomenclature><label>﻿</label><tp:taxon-name>
                <object-id xmlns:xlink="http://www.w3.org/1999/xlink" content-type="arpha" xlink:type="simple">182F7B39-3E87-5A3B-8C72-B6F6C55AC937</object-id>
                <tp:taxon-name-part taxon-name-part-type="genus" reg="Eupoa">Eupoa</tp:taxon-name-part>
                <tp:taxon-name-part taxon-name-part-type="species" reg="pengi">pengi</tp:taxon-name-part>
              </tp:taxon-name><tp:taxon-authority>Liu, 2021</tp:taxon-authority><xref ref-type="fig" rid="F5">Fig. 5</xref><tp:nomenclature-citation-list><tp:nomenclature-citation><tp:taxon-name>
                    <tp:taxon-name-part taxon-name-part-type="genus" reg="Eupoa">Eupoa</tp:taxon-name-part>
                    <tp:taxon-name-part taxon-name-part-type="species" reg="pengi">pengi</tp:taxon-name-part>
                  </tp:taxon-name><comment>Liu, in <xref ref-type="bibr" rid="B42">Ying et al. 2021</xref>: 42, figs 1A–G, 2A–H (male holotype examined).</comment></tp:nomenclature-citation></tp:nomenclature-citation-list></tp:nomenclature><tp:treatment-sec sec-type="material" id="SECID0EYFBI"><title>Material examined.</title><p><bold><italic>Holotype</italic></bold> ♂, China • Jiangxi Province: Ji’an County, Jinggangshan County Level City, Jinggang Mountain National Nature Reserve, Ciping Town, Xiaojing Village, Longtan Scenic Spot, <named-content xmlns:xlink="http://www.w3.org/1999/xlink" content-type="dwc:verbatimCoordinates" xlink:type="simple"><named-content content-type="geo-json" specific-use="{&#34;type&#34;:&#34;Point&#34;,&#34;coordinates&#34;:[114.138472,26.592522]}" id="NCID0EGGBI" xlink:type="simple">26°35'33.08"N, 114°8'18.50"E</named-content></named-content>, 909 m a.s.l., 1 October 2018, Ke-ke Liu, Wen Sun and Hui-pu Luo leg. (Sal-019, <abbrev xmlns:xlink="http://www.w3.org/1999/xlink" content-type="institution" xlink:title="Animal Specimen Museum, Life Science of College, Jinggangshan University" id="ABBRID0ELGBI" xlink:type="simple">ASM-JGSU</abbrev>).</p></tp:treatment-sec><tp:treatment-sec sec-type="material" id="SECID0EQGBI"><title>Other material examined.</title><p>• 1 ♀, China • Jiangxi Province: Ji’an County, Jinggangshan County Level City, Maoping Town, Shenshan Village, Shenshan, <named-content xmlns:xlink="http://www.w3.org/1999/xlink" content-type="dwc:verbatimCoordinates" xlink:type="simple"><named-content content-type="geo-json" specific-use="{&#34;type&#34;:&#34;Point&#34;,&#34;coordinates&#34;:[114.106000,26.648000]}" id="NCID0EZGBI" xlink:type="simple">26°38'52.8"N, 114°6'21.6"E</named-content></named-content>, 919 m a.s.l., 6 April 2014, Zhi-wu Chen, Yu-bao Tang, Ze-yuan Meng, Xiao-ping Huang and Ke-ke Liu leg. (Sal-019, <abbrev xmlns:xlink="http://www.w3.org/1999/xlink" content-type="institution" xlink:title="Animal Specimen Museum, Life Science of College, Jinggangshan University" id="ABBRID0E5GBI" xlink:type="simple">ASM-JGSU</abbrev>); 1 ♀, <named-content xmlns:xlink="http://www.w3.org/1999/xlink" content-type="dwc:verbatimCoordinates" xlink:type="simple"><named-content content-type="geo-json" specific-use="{&#34;type&#34;:&#34;Point&#34;,&#34;coordinates&#34;:[114.111000,26.637000]}" id="NCID0EGHBI" xlink:type="simple">26°38'13.2"N, 114°6'39.6"E</named-content></named-content>, 1099 m a.s.l., other data as same as previous (Sal-019, <abbrev xmlns:xlink="http://www.w3.org/1999/xlink" content-type="institution" xlink:title="Animal Specimen Museum, Life Science of College, Jinggangshan University" id="ABBRID0ELHBI" xlink:type="simple">ASM-JGSU</abbrev>).</p></tp:treatment-sec><tp:treatment-sec sec-type="diagnosis" id="SECID0EQHBI"><title>Diagnosis.</title><p>The female of this species can be easily distinguished from that of all other species by the nearly double C-shaped copulatory ducts (vs circular, one C-shaped, or other shapes in other species) and the C-shaped spermathecae (vs oval or spherical in other species) (<xref ref-type="bibr" rid="B28">Logunov and Marusik 2014</xref>; <xref ref-type="bibr" rid="B30">Peng 2020</xref>; <xref ref-type="bibr" rid="B36">Wang and Li 2022</xref>; <xref ref-type="bibr" rid="B37">Wang et al. 2023a</xref>) (Fig. <xref ref-type="fig" rid="F5">5C, D</xref>).</p><fig id="F5" position="float" orientation="portrait"><object-id xmlns:xlink="http://www.w3.org/1999/xlink" content-type="doi" xlink:type="simple">10.3897/zookeys.1239.140810.figure5</object-id><object-id xmlns:xlink="http://www.w3.org/1999/xlink" content-type="arpha" xlink:type="simple">BB50A5C6-8AE0-5920-A049-1AE650366C2A</object-id><label>Figure 5.</label><caption><p><italic><tp:taxon-name><tp:taxon-name-part taxon-name-part-type="genus" reg="Eupoa">Eupoa</tp:taxon-name-part><tp:taxon-name-part taxon-name-part-type="species" reg="pengi">pengi</tp:taxon-name-part></tp:taxon-name></italic> Liu, 2021, female <bold>A</bold> habitus, dorsal view <bold>B</bold> same, ventral view <bold>C</bold> epigyne, ventral view <bold>D</bold> same, dorsal view. Abbreviations: <abbrev xmlns:xlink="http://www.w3.org/1999/xlink" xlink:title="atrium" id="ABBRID0EFJBI" xlink:type="simple">At</abbrev> – atrium, <abbrev xmlns:xlink="http://www.w3.org/1999/xlink" xlink:title="copulatory duct" id="ABBRID0EJJBI" xlink:type="simple">CD</abbrev> – copulatory duct, <abbrev xmlns:xlink="http://www.w3.org/1999/xlink" xlink:title="copulatory opening" id="ABBRID0ENJBI" xlink:type="simple">CO</abbrev> – copulatory opening, <abbrev xmlns:xlink="http://www.w3.org/1999/xlink" xlink:title="fertilization duct" id="ABBRID0ERJBI" xlink:type="simple">FD</abbrev> – fertilization duct, <abbrev xmlns:xlink="http://www.w3.org/1999/xlink" xlink:title="spermatheca" id="ABBRID0EVJBI" xlink:type="simple">Spe</abbrev> – spermatheca. Scale bars: 0.5 mm (<bold>A, B</bold>); 0.1 mm (<bold>C</bold>, <bold>D</bold>).</p></caption><graphic xmlns:xlink="http://www.w3.org/1999/xlink" xlink:href="zookeys-1239-183_article-140810__-g005.jpg" position="float" orientation="portrait" xlink:type="simple" id="oo_1337043.jpg"><uri content-type="original_file" xlink:type="simple">https://binary.pensoft.net/fig/1337043</uri></graphic></fig></tp:treatment-sec><tp:treatment-sec sec-type="description" id="SECID0EEKBI"><title>Description.</title><p>Habitus as in Fig. <xref ref-type="fig" rid="F5">5A, B</xref>. Total length 2.21, carapace yellow to brown, with large patches of black pigment around <abbrev xmlns:xlink="http://www.w3.org/1999/xlink" xlink:title="posterior median eye" id="ABBRID0EOKBI" xlink:type="simple">PME</abbrev> and <abbrev xmlns:xlink="http://www.w3.org/1999/xlink" xlink:title="posterior lateral eye" id="ABBRID0ESKBI" xlink:type="simple">PLE</abbrev> eye cups, 0.95 long, 0.77 wide, cup-shaped, with many short white setae in dorsal view. Eye sizes and interdistance (Fig. <xref ref-type="fig" rid="F5">5A</xref>): <abbrev xmlns:xlink="http://www.w3.org/1999/xlink" xlink:title="anterior median eye" id="ABBRID0E1KBI" xlink:type="simple">AME</abbrev> 0.24, <abbrev xmlns:xlink="http://www.w3.org/1999/xlink" xlink:title="anterior lateral eye" id="ABBRID0E5KBI" xlink:type="simple">ALE</abbrev> 0.14, <abbrev xmlns:xlink="http://www.w3.org/1999/xlink" xlink:title="posterior median eye" id="ABBRID0ECLBI" xlink:type="simple">PME</abbrev> 0.05, <abbrev xmlns:xlink="http://www.w3.org/1999/xlink" xlink:title="posterior lateral eye" id="ABBRID0EGLBI" xlink:type="simple">PLE</abbrev> 0.11, <abbrev xmlns:xlink="http://www.w3.org/1999/xlink" xlink:title="anterior median eye" id="ABBRID0EKLBI" xlink:type="simple">AME</abbrev>-<abbrev xmlns:xlink="http://www.w3.org/1999/xlink" xlink:title="anterior median eye" id="ABBRID0EOLBI" xlink:type="simple">AME</abbrev> 0.03, <abbrev xmlns:xlink="http://www.w3.org/1999/xlink" xlink:title="anterior median eye" id="ABBRID0ESLBI" xlink:type="simple">AME</abbrev>-<abbrev xmlns:xlink="http://www.w3.org/1999/xlink" xlink:title="anterior lateral eye" id="ABBRID0EWLBI" xlink:type="simple">ALE</abbrev> 0.01, <abbrev xmlns:xlink="http://www.w3.org/1999/xlink" xlink:title="posterior median eye" id="ABBRID0E1LBI" xlink:type="simple">PME</abbrev>-<abbrev xmlns:xlink="http://www.w3.org/1999/xlink" xlink:title="posterior median eye" id="ABBRID0E5LBI" xlink:type="simple">PME</abbrev> 0.58, <abbrev xmlns:xlink="http://www.w3.org/1999/xlink" xlink:title="posterior median eye" id="ABBRID0ECMBI" xlink:type="simple">PME</abbrev>-<abbrev xmlns:xlink="http://www.w3.org/1999/xlink" xlink:title="posterior lateral eye" id="ABBRID0EGMBI" xlink:type="simple">PLE</abbrev> 0.15, <abbrev xmlns:xlink="http://www.w3.org/1999/xlink" xlink:title="anterior median eye" id="ABBRID0EKMBI" xlink:type="simple">AME</abbrev>-<abbrev xmlns:xlink="http://www.w3.org/1999/xlink" xlink:title="posterior median eye" id="ABBRID0EOMBI" xlink:type="simple">PME</abbrev> 0.31, <abbrev xmlns:xlink="http://www.w3.org/1999/xlink" xlink:title="anterior median eye" id="ABBRID0ESMBI" xlink:type="simple">AME</abbrev>-<abbrev xmlns:xlink="http://www.w3.org/1999/xlink" xlink:title="posterior lateral eye" id="ABBRID0EWMBI" xlink:type="simple">PLE</abbrev> 0.48, <abbrev xmlns:xlink="http://www.w3.org/1999/xlink" xlink:title="anterior lateral eye" id="ABBRID0E1MBI" xlink:type="simple">ALE</abbrev>-<abbrev xmlns:xlink="http://www.w3.org/1999/xlink" xlink:title="anterior lateral eye" id="ABBRID0E5MBI" xlink:type="simple">ALE</abbrev> 0.52, <abbrev xmlns:xlink="http://www.w3.org/1999/xlink" xlink:title="posterior lateral eye" id="ABBRID0ECNBI" xlink:type="simple">PLE</abbrev>-<abbrev xmlns:xlink="http://www.w3.org/1999/xlink" xlink:title="posterior lateral eye" id="ABBRID0EGNBI" xlink:type="simple">PLE</abbrev> 0.59, <abbrev xmlns:xlink="http://www.w3.org/1999/xlink" xlink:title="anterior lateral eye" id="ABBRID0EKNBI" xlink:type="simple">ALE</abbrev>-<abbrev xmlns:xlink="http://www.w3.org/1999/xlink" xlink:title="posterior lateral eye" id="ABBRID0EONBI" xlink:type="simple">PLE</abbrev> 0.32. <abbrev xmlns:xlink="http://www.w3.org/1999/xlink" xlink:title="median ocular area" id="ABBRID0ESNBI" xlink:type="simple">MOA</abbrev> 0.61 long, front width 0.41, back width 0.73. Chelicerae (Fig. <xref ref-type="fig" rid="F5">5B</xref>) pale yellow, mottled, with two promarginal and four retromarginal teeth. Endites pale yellow, mottled, as long as wide. Labium yellow-brown, wider than long. Sternum (Fig. <xref ref-type="fig" rid="F5">5B</xref>) pale yellow-brown, mottled, broadly oval, slightly longer than wide, lateral margin slightly thickened, posterior end blunt. Abdomen (Fig. <xref ref-type="fig" rid="F5">5A, B</xref>) yellowish, dorsally with five pairs of dark brown stripes, anterior two touching, posterior three touching, 1.08 long, 0.91 wide, completely covered sparse elongated setae, anterior part with many discrete macrosetae; venter pale yellow. Legs missing.</p><p><bold><italic>Epigyne</italic></bold> (Fig. <xref ref-type="fig" rid="F5">5C, D</xref>). Atrium very large, oval, nearly covering all areas of epigyne; copulatory openings small, antero-medially located, separated by half width of atrium; copulatory ducts long, double C-shaped; spermathecae C-shaped, posterior part human stomach-shaped; fertilization ducts subpostero-medially located, slightly separated at base, directed anteriorly.</p></tp:treatment-sec><tp:treatment-sec sec-type="distribution" id="SECID0ENOBI"><title>Distribution.</title><p>Known only from Jiangxi Province, China (Fig. <xref ref-type="fig" rid="F13">13</xref>).</p></tp:treatment-sec><tp:treatment-sec sec-type="remarks" id="SECID0EXOBI"><title>Remarks.</title><p><xref ref-type="bibr" rid="B42">Ying et al. (2021)</xref> first recognized the species as new and had labeled the male as a holotype, but did not recognize the other salticid specimens collected from nearby localities. This is probably because the (preserved) female is pale and presumably had faded in alcohol. After re-examination, these two female specimens were considered as allotypes of male <italic><tp:taxon-name><tp:taxon-name-part taxon-name-part-type="genus" reg="Eupoa">E.</tp:taxon-name-part><tp:taxon-name-part taxon-name-part-type="species" reg="pengi">pengi</tp:taxon-name-part></tp:taxon-name></italic>.</p></tp:treatment-sec><tp:treatment-sec><!--Section generated to contain objects referenced in tp:taxon-treatment.--><fig id="F13" position="float" orientation="portrait"><object-id xmlns:xlink="http://www.w3.org/1999/xlink" content-type="doi" xlink:type="simple">10.3897/zookeys.1239.140810.figure13</object-id><object-id xmlns:xlink="http://www.w3.org/1999/xlink" content-type="arpha" xlink:type="simple">13041506-433E-5928-99FB-754090C6F6E8</object-id><label>Figure 13.</label><caption><p>The location of the Jinggangshan National Nature Reserve in China indicated by the large black dot.</p></caption><graphic xmlns:xlink="http://www.w3.org/1999/xlink" xlink:href="zookeys-1239-183_article-140810__-g013.jpg" position="float" orientation="portrait" xlink:type="simple" id="oo_1337051.jpg"><uri content-type="original_file" xlink:type="simple">https://binary.pensoft.net/fig/1337051</uri></graphic></fig></tp:treatment-sec><ref-list><ref id="B42"><mixed-citation xmlns:xlink="http://www.w3.org/1999/xlink" xlink:type="simple"><person-group><name name-style="western"><surname>Ying</surname><given-names>YH</given-names></name><name name-style="western"><surname>Yuan</surname><given-names>SL</given-names></name><name name-style="western"><surname>Sun</surname><given-names>W</given-names></name><name name-style="western"><surname>Xiao</surname><given-names>YH</given-names></name><name name-style="western"><surname>Liu</surname><given-names>KK</given-names></name></person-group> (<year>2021</year>) <article-title>A new <italic><tp:taxon-name><tp:taxon-name-part taxon-name-part-type="genus">Eupoa</tp:taxon-name-part></tp:taxon-name></italic> Zabka, 1985 species from south China (<tp:taxon-name><tp:taxon-name-part taxon-name-part-type="order">Araneae</tp:taxon-name-part></tp:taxon-name>: <tp:taxon-name><tp:taxon-name-part taxon-name-part-type="family">Salticidae</tp:taxon-name-part></tp:taxon-name>).</article-title><source>Acta Arachnologica Sinica</source><volume>30</volume>(<issue>1</issue>): <fpage>41</fpage>–<lpage>52</lpage>. <ext-link xlink:href="10.3969/j.issn.1005-9628.2021.01.007" ext-link-type="doi" xlink:type="simple">https://doi.org/10.3969/j.issn.1005-9628.2021.01.007</ext-link></mixed-citation></ref><ref id="B28"><mixed-citation xmlns:xlink="http://www.w3.org/1999/xlink" xlink:type="simple"><person-group><name name-style="western"><surname>Logunov</surname><given-names>DV</given-names></name><name name-style="western"><surname>Marusik</surname><given-names>YM</given-names></name></person-group> (<year>2014</year>) <article-title>Taxonomic notes on the genus <italic><tp:taxon-name><tp:taxon-name-part taxon-name-part-type="genus">Eupoa</tp:taxon-name-part></tp:taxon-name></italic> Żabka, 1985 (<tp:taxon-name><tp:taxon-name-part taxon-name-part-type="class">Arachnida</tp:taxon-name-part></tp:taxon-name>, <tp:taxon-name><tp:taxon-name-part taxon-name-part-type="order">Araneae</tp:taxon-name-part></tp:taxon-name>, <tp:taxon-name><tp:taxon-name-part taxon-name-part-type="family">Salticidae</tp:taxon-name-part></tp:taxon-name>).</article-title><source>ZooKeys</source><volume>410</volume>: <fpage>63</fpage>–<lpage>93</lpage>. <ext-link xlink:href="10.3897/zookeys.410.7548" ext-link-type="doi" xlink:type="simple">https://doi.org/10.3897/zookeys.410.7548</ext-link></mixed-citation></ref><ref id="B30"><mixed-citation xmlns:xlink="http://www.w3.org/1999/xlink" xlink:type="simple"><person-group><name name-style="western"><surname>Peng</surname><given-names>XJ</given-names></name></person-group> (<year>2020</year>) <source>Fauna Sinica, Invertebrata 53, <tp:taxon-name><tp:taxon-name-part taxon-name-part-type="class">Arachnida</tp:taxon-name-part></tp:taxon-name>: <tp:taxon-name><tp:taxon-name-part taxon-name-part-type="order">Araneae</tp:taxon-name-part></tp:taxon-name>: <tp:taxon-name><tp:taxon-name-part taxon-name-part-type="family">Salticidae</tp:taxon-name-part></tp:taxon-name>.</source><publisher-name>Science Press</publisher-name>, <publisher-loc>Beijing</publisher-loc>, <size units="page">612 pp</size>.</mixed-citation></ref><ref id="B36"><mixed-citation xmlns:xlink="http://www.w3.org/1999/xlink" xlink:type="simple"><person-group><name name-style="western"><surname>Wang</surname><given-names>C</given-names></name><name name-style="western"><surname>Li</surname><given-names>SQ</given-names></name></person-group> (<year>2022</year>) <article-title>On eleven species of jumping spiders from Xishuangbanna, China (<tp:taxon-name><tp:taxon-name-part taxon-name-part-type="order">Araneae</tp:taxon-name-part></tp:taxon-name>, <tp:taxon-name><tp:taxon-name-part taxon-name-part-type="family">Salticidae</tp:taxon-name-part></tp:taxon-name>).</article-title><source>ZooKeys</source><volume>1116</volume>: <fpage>85</fpage>–<lpage>119</lpage>. <ext-link xlink:href="10.3897/zookeys.1116.82858" ext-link-type="doi" xlink:type="simple">https://doi.org/10.3897/zookeys.1116.82858</ext-link></mixed-citation></ref><ref id="B37"><mixed-citation xmlns:xlink="http://www.w3.org/1999/xlink" xlink:type="simple"><person-group><name name-style="western"><surname>Wang</surname><given-names>C</given-names></name><name name-style="western"><surname>Li</surname><given-names>SQ</given-names></name><name name-style="western"><surname>Pham</surname><given-names>DS</given-names></name></person-group> (<year>2023a</year>) <article-title>Thirteen species of jumping spiders from northern Vietnam (<tp:taxon-name><tp:taxon-name-part taxon-name-part-type="order">Araneae</tp:taxon-name-part></tp:taxon-name>, <tp:taxon-name><tp:taxon-name-part taxon-name-part-type="family">Salticidae</tp:taxon-name-part></tp:taxon-name>).</article-title><source>ZooKeys</source><volume>1148</volume>: <fpage>119</fpage>–<lpage>165</lpage>. <ext-link xlink:href="10.3897/zookeys.1148.98271" ext-link-type="doi" xlink:type="simple">https://doi.org/10.3897/zookeys.1148.98271</ext-link></mixed-citation></ref></ref-list></tp:taxon-treatment>
