# Supplementary material for: ﻿Diversity of jumping spiders (Araneae, Salticidae) in the Jinggangshan National Nature Reserve, Jiangxi, China
Source: Zookeys. 2025 May 23;1239:183–212. doi: 10.3897/zookeys.1239.140810 (PMC12125603; doi:10.3897/zookeys.1239.140810)
Supplement: XML Treatment for Orientattus chushu [file zookeys.1239.140810-treatment4.xml]

<!DOCTYPE tp:taxon-treatment
  PUBLIC "-//TaxonX//DTD Taxonomic Treatment Publishing DTD v0 20100105//EN" "tax-treatment-NSO.dtd">
<tp:taxon-treatment xmlns:tp="http://www.plazi.org/taxpub"><tp:treatment-meta><kwd-group><label>Taxon classification</label><kwd>
                  <named-content content-type="kingdom">Animalia</named-content>
                </kwd><kwd>
                  <named-content content-type="order">Araneae</named-content>
                </kwd><kwd>
                  <named-content content-type="family">Salticidae</named-content>
                </kwd></kwd-group><mixed-citation publication-type="journal"><person-group><name><surname>Liu</surname><given-names>Bin-lu</given-names></name><name><surname>Yao</surname><given-names>Yan-bin</given-names></name><name><surname>Cai</surname><given-names>Zi-han</given-names></name><name><surname>Wang</surname><given-names>Zhong-jing</given-names></name><name><surname>Liu</surname><given-names>Ke-ke</given-names></name></person-group><article-title>﻿Diversity of jumping spiders (<tp:taxon-name><tp:taxon-name-part taxon-name-part-type="order">Araneae</tp:taxon-name-part></tp:taxon-name>, <tp:taxon-name><tp:taxon-name-part taxon-name-part-type="family">Salticidae</tp:taxon-name-part></tp:taxon-name>) in the Jinggangshan National Nature Reserve, Jiangxi, China</article-title><source>Zookeys</source><day>23</day><month>05</month><year>2025</year><volume>1239</volume><fpage>183</fpage><lpage>212</lpage><pub-id pub-id-type="doi">10.3897/zookeys.1239.140810</pub-id></mixed-citation></tp:treatment-meta><tp:nomenclature><label>﻿</label><tp:taxon-name>
                <object-id xmlns:xlink="http://www.w3.org/1999/xlink" content-type="arpha" xlink:type="simple">AA951A93-FC3E-5ACA-A07A-E7B1AFABACC8</object-id>
                <tp:taxon-name-part taxon-name-part-type="genus" reg="Orientattus">Orientattus</tp:taxon-name-part>
                <tp:taxon-name-part taxon-name-part-type="species" reg="chushu">chushu</tp:taxon-name-part>
                <object-id xmlns:xlink="http://www.w3.org/1999/xlink" content-type="zoobank" xlink:type="simple">https://zoobank.org/B6BB6F83-9363-408C-9EA5-257615D0B98B</object-id>
              </tp:taxon-name><tp:taxon-authority>K. Liu</tp:taxon-authority><tp:taxon-status xmlns:xlink="http://www.w3.org/1999/xlink" xlink:type="simple">sp. nov.</tp:taxon-status><xref ref-type="fig" rid="F6">Figs 6</xref><xref ref-type="fig" rid="F7">, 7</xref><xref ref-type="fig" rid="F12">, 12B, C Common name: 楚舒东蛛</xref></tp:nomenclature><tp:treatment-sec sec-type="type material" id="SECID0EPRBI"><title>Type material.</title><p><bold><italic>Holotype</italic></bold> ♂, China • Jiangxi Province: Ji’an County, Jinggangshan County Level City, Ciping Town, Zhufeng Scenic Spot, <named-content xmlns:xlink="http://www.w3.org/1999/xlink" content-type="dwc:verbatimCoordinates" xlink:type="simple"><named-content content-type="geo-json" specific-use="{&#34;type&#34;:&#34;Point&#34;,&#34;coordinates&#34;:[114.144000,26.538000]}" id="NCID0E4RBI" xlink:type="simple">26°32'16.8"N, 114°8'38.4"E</named-content></named-content>, 846 m a.s.l., 1 August 2014, Feng-bo Zhang, Yong-hong Xiao, Chu-shu Xie, Huo-kai Wang, Jiao-rong Liu, Ze-yuan Meng and Ke-ke Liu leg. (Sal-049, <abbrev xmlns:xlink="http://www.w3.org/1999/xlink" content-type="institution" xlink:title="Animal Specimen Museum, Life Science of College, Jinggangshan University" id="ABBRID0ECSBI" xlink:type="simple">ASM-JGSU</abbrev>). <bold><italic>Paratypes</italic></bold>: • 1 ♀, Xiaojing Village, Longtan Scenic Spot, <named-content xmlns:xlink="http://www.w3.org/1999/xlink" content-type="dwc:verbatimCoordinates" xlink:type="simple"><named-content content-type="geo-json" specific-use="{&#34;type&#34;:&#34;Point&#34;,&#34;coordinates&#34;:[114.136000,26.590000]}" id="NCID0ENSBI" xlink:type="simple">26°35'24"N, 114°8'9.6"E</named-content></named-content>, 930 m a.s.l., 2 August 2014, other data as same as holotype (Sal-049, <abbrev xmlns:xlink="http://www.w3.org/1999/xlink" content-type="institution" xlink:title="Animal Specimen Museum, Life Science of College, Jinggangshan University" id="ABBRID0ESSBI" xlink:type="simple">ASM-JGSU</abbrev>).</p></tp:treatment-sec><tp:treatment-sec sec-type="diagnosis" id="SECID0EXSBI"><title>Diagnosis.</title><p>Male is similar to that of <italic><tp:taxon-name><tp:taxon-name-part taxon-name-part-type="genus" reg="Orientattus">Orientattus</tp:taxon-name-part><tp:taxon-name-part taxon-name-part-type="species" reg="aurantius">aurantius</tp:taxon-name-part></tp:taxon-name></italic> (Kanesharatnam &amp; Benjamin, 2018) (cf. Figs <xref ref-type="fig" rid="F6">6C−F</xref>, <xref ref-type="fig" rid="F12">12B, C</xref> and Caleb J. T. D. 2020: 2, figs 1–5) in having the rounded tegulum, same posterior lobe in ventral view and bifurcated retrolateral tibial apophysis, but can be easily distinguished from it by the longer curved embolus with a thin tip (vs the short embolus with a thick tip) and three forked <abbrev xmlns:xlink="http://www.w3.org/1999/xlink" xlink:title="retrolateral tibial apophysis" id="ABBRID0EQTBI" xlink:type="simple">RTA</abbrev> (vs two). The females of this species resemble <italic><tp:taxon-name><tp:taxon-name-part taxon-name-part-type="genus" reg="Orientattus">O.</tp:taxon-name-part><tp:taxon-name-part taxon-name-part-type="species" reg="bowu">bowu</tp:taxon-name-part></tp:taxon-name></italic> Lin, Wang &amp; Ruan, 2024 (cf. Fig. <xref ref-type="fig" rid="F7">7C, D</xref> and <xref ref-type="bibr" rid="B16">Lin et al. 2024</xref>: 28, fig. 4A, B) in having a relatively small copulatory opening and a pair of pockets on the posterior margin of the epigynal plate, but can be separated by the closely spaced pockets (vs widely) and the oval-shaped spermathecae (vs reniform).</p><fig id="F6" position="float" orientation="portrait"><object-id xmlns:xlink="http://www.w3.org/1999/xlink" content-type="doi" xlink:type="simple">10.3897/zookeys.1239.140810.figure6</object-id><object-id xmlns:xlink="http://www.w3.org/1999/xlink" content-type="arpha" xlink:type="simple">2E49A65B-3717-55E6-A293-F9F77DB870BF</object-id><label>Figure 6.</label><caption><p><italic><tp:taxon-name><tp:taxon-name-part taxon-name-part-type="genus" reg="Orientattus">Orientattus</tp:taxon-name-part><tp:taxon-name-part taxon-name-part-type="species" reg="chushu">chushu</tp:taxon-name-part></tp:taxon-name></italic> sp. nov., male holotype <bold>A</bold> habitus, dorsal view <bold>B</bold> same, ventral view <bold>C</bold> palp, prolatero-ventral view <bold>D</bold> same, ventral view <bold>E</bold> same, ventro-retrolateral view <bold>F</bold> same, dorsal view. Abbreviations: <abbrev xmlns:xlink="http://www.w3.org/1999/xlink" xlink:title="embolus" id="ABBRID0EGVBI" xlink:type="simple">Em</abbrev> – embolus, <abbrev xmlns:xlink="http://www.w3.org/1999/xlink" xlink:title="posterior lobe" id="ABBRID0EKVBI" xlink:type="simple">PL</abbrev> – posterior lobe, <abbrev xmlns:xlink="http://www.w3.org/1999/xlink" xlink:title="retrolateral tibial apophysis" id="ABBRID0EOVBI" xlink:type="simple">RTA</abbrev> – retrolateral tibial apophysis, <abbrev xmlns:xlink="http://www.w3.org/1999/xlink" xlink:title="sperm duct" id="ABBRID0ESVBI" xlink:type="simple">SD</abbrev> – sperm duct. Scale bars: 1 mm (<bold>A</bold>, <bold>B</bold>); 0.1 mm (<bold>C</bold>–<bold>F</bold>).</p></caption><graphic xmlns:xlink="http://www.w3.org/1999/xlink" xlink:href="zookeys-1239-183_article-140810__-g006.jpg" position="float" orientation="portrait" xlink:type="simple" id="oo_1337044.jpg"><uri content-type="original_file" xlink:type="simple">https://binary.pensoft.net/fig/1337044</uri></graphic></fig><fig id="F7" position="float" orientation="portrait"><object-id xmlns:xlink="http://www.w3.org/1999/xlink" content-type="doi" xlink:type="simple">10.3897/zookeys.1239.140810.figure7</object-id><object-id xmlns:xlink="http://www.w3.org/1999/xlink" content-type="arpha" xlink:type="simple">86E36D3F-9B09-56A2-AD8F-831EC2A4E1BC</object-id><label>Figure 7.</label><caption><p><italic><tp:taxon-name><tp:taxon-name-part taxon-name-part-type="genus" reg="Orientattus">Orientattus</tp:taxon-name-part><tp:taxon-name-part taxon-name-part-type="species" reg="chushu">chushu</tp:taxon-name-part></tp:taxon-name></italic> sp. nov., female paratype <bold>A</bold> habitus, dorsal view <bold>B</bold> same, ventral view <bold>C</bold> epigyne, ventral view <bold>D</bold> same, dorsal view. Abbreviations: <abbrev xmlns:xlink="http://www.w3.org/1999/xlink" xlink:title="copulatory duct" id="ABBRID0E5WBI" xlink:type="simple">CD</abbrev> – copulatory duct, <abbrev xmlns:xlink="http://www.w3.org/1999/xlink" xlink:title="copulatory opening" id="ABBRID0ECXBI" xlink:type="simple">CO</abbrev> – copulatory opening, <abbrev xmlns:xlink="http://www.w3.org/1999/xlink" xlink:title="fertilization duct" id="ABBRID0EGXBI" xlink:type="simple">FD</abbrev> – fertilization duct, <abbrev xmlns:xlink="http://www.w3.org/1999/xlink" xlink:title="spermatheca" id="ABBRID0EKXBI" xlink:type="simple">Spe</abbrev> – spermatheca. Scale bars: 1 mm (<bold>A, B</bold>); 0.1 mm (<bold>C</bold>, <bold>D</bold>).</p></caption><graphic xmlns:xlink="http://www.w3.org/1999/xlink" xlink:href="zookeys-1239-183_article-140810__-g007.jpg" position="float" orientation="portrait" xlink:type="simple" id="oo_1337045.jpg"><uri content-type="original_file" xlink:type="simple">https://binary.pensoft.net/fig/1337045</uri></graphic></fig></tp:treatment-sec><tp:treatment-sec sec-type="description" id="SECID0EZXBI"><title>Description.</title><p><bold>Male (holotype).</bold> Habitus (Fig. <xref ref-type="fig" rid="F6">6A, B</xref>). Total length 5.04. Carapace (Fig. <xref ref-type="fig" rid="F6">6A</xref>), anterior eyes area and posterior margin black, subposterior part red, length 2.36, width 1.88, with dense, short, white setae. Eyes (Fig. <xref ref-type="fig" rid="F6">6A</xref>) diameters and interdistances: <abbrev xmlns:xlink="http://www.w3.org/1999/xlink" xlink:title="anterior median eye" id="ABBRID0ENYBI" xlink:type="simple">AME</abbrev> 0.51, <abbrev xmlns:xlink="http://www.w3.org/1999/xlink" xlink:title="anterior lateral eye" id="ABBRID0ERYBI" xlink:type="simple">ALE</abbrev> 0.25, <abbrev xmlns:xlink="http://www.w3.org/1999/xlink" xlink:title="posterior median eye" id="ABBRID0EVYBI" xlink:type="simple">PME</abbrev> 0.18, <abbrev xmlns:xlink="http://www.w3.org/1999/xlink" xlink:title="posterior lateral eye" id="ABBRID0EZYBI" xlink:type="simple">PLE</abbrev> 0.28; <abbrev xmlns:xlink="http://www.w3.org/1999/xlink" xlink:title="anterior median eye" id="ABBRID0E4YBI" xlink:type="simple">AME</abbrev>–<abbrev xmlns:xlink="http://www.w3.org/1999/xlink" xlink:title="anterior median eye" id="ABBRID0EBZBI" xlink:type="simple">AME</abbrev> 0.13, <abbrev xmlns:xlink="http://www.w3.org/1999/xlink" xlink:title="anterior lateral eye" id="ABBRID0EFZBI" xlink:type="simple">ALE</abbrev>−<abbrev xmlns:xlink="http://www.w3.org/1999/xlink" xlink:title="anterior median eye" id="ABBRID0EJZBI" xlink:type="simple">AME</abbrev> 0.12, <abbrev xmlns:xlink="http://www.w3.org/1999/xlink" xlink:title="posterior median eye" id="ABBRID0ENZBI" xlink:type="simple">PME</abbrev>–<abbrev xmlns:xlink="http://www.w3.org/1999/xlink" xlink:title="posterior median eye" id="ABBRID0ERZBI" xlink:type="simple">PME</abbrev> 1.5, <abbrev xmlns:xlink="http://www.w3.org/1999/xlink" xlink:title="posterior lateral eye" id="ABBRID0EVZBI" xlink:type="simple">PLE</abbrev>−<abbrev xmlns:xlink="http://www.w3.org/1999/xlink" xlink:title="posterior median eye" id="ABBRID0EZZBI" xlink:type="simple">PME</abbrev> 0.16, <abbrev xmlns:xlink="http://www.w3.org/1999/xlink" xlink:title="anterior median eye" id="ABBRID0E4ZBI" xlink:type="simple">AME</abbrev>−<abbrev xmlns:xlink="http://www.w3.org/1999/xlink" xlink:title="posterior median eye" id="ABBRID0EB1BI" xlink:type="simple">PME</abbrev> 0.76, <abbrev xmlns:xlink="http://www.w3.org/1999/xlink" xlink:title="anterior median eye" id="ABBRID0EF1BI" xlink:type="simple">AME</abbrev>−<abbrev xmlns:xlink="http://www.w3.org/1999/xlink" xlink:title="posterior lateral eye" id="ABBRID0EJ1BI" xlink:type="simple">PLE</abbrev> 1.05, <abbrev xmlns:xlink="http://www.w3.org/1999/xlink" xlink:title="anterior lateral eye" id="ABBRID0EN1BI" xlink:type="simple">ALE</abbrev>−<abbrev xmlns:xlink="http://www.w3.org/1999/xlink" xlink:title="anterior lateral eye" id="ABBRID0ER1BI" xlink:type="simple">ALE</abbrev> 1.27, <abbrev xmlns:xlink="http://www.w3.org/1999/xlink" xlink:title="posterior lateral eye" id="ABBRID0EV1BI" xlink:type="simple">PLE</abbrev>−<abbrev xmlns:xlink="http://www.w3.org/1999/xlink" xlink:title="posterior lateral eye" id="ABBRID0EZ1BI" xlink:type="simple">PLE</abbrev> 1.36, <abbrev xmlns:xlink="http://www.w3.org/1999/xlink" xlink:title="anterior lateral eye" id="ABBRID0E41BI" xlink:type="simple">ALE</abbrev>−<abbrev xmlns:xlink="http://www.w3.org/1999/xlink" xlink:title="posterior lateral eye" id="ABBRID0EB2BI" xlink:type="simple">PLE</abbrev> 0.81. <abbrev xmlns:xlink="http://www.w3.org/1999/xlink" xlink:title="median ocular area" id="ABBRID0EF2BI" xlink:type="simple">MOA</abbrev> 1.17 long, front width 1.15, back width 1.67. Chelicerae (Fig. <xref ref-type="fig" rid="F6">6B</xref>) black, straight, robust, with two retromarginal and one promarginal teeth. Endites brown, nearly as long as wide. Labium brown, wider than long. Sternum yellow to brown, longer than wide, with densely long setae. Legs yellow to black brown (Fig. <xref ref-type="fig" rid="F6">6A, B</xref>), with brown annulations; measurements: I 4.37 (1.23, 0.77, 1.14, 0.65, 0.58); II 4.16 (1.32, 0.69, 0.97, 0.59, 0.59); III 4.34 (1.34, 0.8, 0.85, 0.68, 0.67); IV 4.88 (1.5, 0.62, 1.06, 0.98, 0.72); spination: I Fe: d 1-0-0; Pa pr1-1-1; Ti pv1-1-1, rv1-1-1; Met pv1-0-1, rv1-0-1, v1-0-1; II Fe pr1-1-1; Pa pr1-1-2; Ti pv0-1-0, pr0-1-0; III Fe d1-1-1, pr0-0-1, rt0-0-1; Pa pr0-1-0; Ti pv0-1-1, rv0-0-1, pr0-1-1; Met pr1-0-0, rt1-0-1; IV Fe pr1-1-1, rt0-0-1; Pa pr0-0-1; Ti pv1-0-1, v0-0-1, pr1-0-0, rt1-0-0; Met pr1-1-0, rt1-1-1. Abdomen (Fig. <xref ref-type="fig" rid="F6">6A, B</xref>) elongate, oval, yellow to black-brown, with five yellow stripes, 2.61 long, 1.89 wide; venter yellow to brown, with U-shaped and straight serrated stripes.</p><p><bold><italic>Palp</italic></bold> (Figs <xref ref-type="fig" rid="F6">6C−F</xref>, <xref ref-type="fig" rid="F12">12B, C</xref>). Retrolateral tibial apophysis thumb-like in ventral view, apex directed ventrally, with three dentate processes in retrolateral view. Posterior lobe of tegulum elongated, nearly extending to the medial part of tibia. Sperm duct curved, arising from 12 o’clock. Embolus hook-shaped, arising from 10 o’clock, with a spine-like tip, directed retrolaterally.</p><p><bold>Female (paratype)</bold>. As in male, except as noted. Habitus (Fig. <xref ref-type="fig" rid="F7">7A, B</xref>). Total length 7.23. Carapace (Fig. <xref ref-type="fig" rid="F7">7A</xref>) length 3.02, width 2.69. Eyes (Fig. <xref ref-type="fig" rid="F7">7A</xref>) diameters and interdistances: <abbrev xmlns:xlink="http://www.w3.org/1999/xlink" xlink:title="anterior median eye" id="ABBRID0EU3BI" xlink:type="simple">AME</abbrev> 0.58, <abbrev xmlns:xlink="http://www.w3.org/1999/xlink" xlink:title="anterior lateral eye" id="ABBRID0EY3BI" xlink:type="simple">ALE</abbrev> 0.37, <abbrev xmlns:xlink="http://www.w3.org/1999/xlink" xlink:title="posterior median eye" id="ABBRID0E33BI" xlink:type="simple">PME</abbrev> 0.12, <abbrev xmlns:xlink="http://www.w3.org/1999/xlink" xlink:title="posterior lateral eye" id="ABBRID0EA4BI" xlink:type="simple">PLE</abbrev> 0.33; <abbrev xmlns:xlink="http://www.w3.org/1999/xlink" xlink:title="anterior median eye" id="ABBRID0EE4BI" xlink:type="simple">AME</abbrev>–<abbrev xmlns:xlink="http://www.w3.org/1999/xlink" xlink:title="anterior median eye" id="ABBRID0EI4BI" xlink:type="simple">AME</abbrev> 0.29, <abbrev xmlns:xlink="http://www.w3.org/1999/xlink" xlink:title="anterior lateral eye" id="ABBRID0EM4BI" xlink:type="simple">ALE</abbrev>−<abbrev xmlns:xlink="http://www.w3.org/1999/xlink" xlink:title="anterior median eye" id="ABBRID0EQ4BI" xlink:type="simple">AME</abbrev> 0.27, <abbrev xmlns:xlink="http://www.w3.org/1999/xlink" xlink:title="posterior median eye" id="ABBRID0EU4BI" xlink:type="simple">PME</abbrev>–<abbrev xmlns:xlink="http://www.w3.org/1999/xlink" xlink:title="posterior median eye" id="ABBRID0EY4BI" xlink:type="simple">PME</abbrev> 1.87, <abbrev xmlns:xlink="http://www.w3.org/1999/xlink" xlink:title="posterior lateral eye" id="ABBRID0E34BI" xlink:type="simple">PLE</abbrev>−<abbrev xmlns:xlink="http://www.w3.org/1999/xlink" xlink:title="posterior median eye" id="ABBRID0EA5BI" xlink:type="simple">PME</abbrev> 0.29, <abbrev xmlns:xlink="http://www.w3.org/1999/xlink" xlink:title="anterior median eye" id="ABBRID0EE5BI" xlink:type="simple">AME</abbrev>−<abbrev xmlns:xlink="http://www.w3.org/1999/xlink" xlink:title="posterior median eye" id="ABBRID0EI5BI" xlink:type="simple">PME</abbrev> 0.71, <abbrev xmlns:xlink="http://www.w3.org/1999/xlink" xlink:title="anterior median eye" id="ABBRID0EM5BI" xlink:type="simple">AME</abbrev>−<abbrev xmlns:xlink="http://www.w3.org/1999/xlink" xlink:title="posterior lateral eye" id="ABBRID0EQ5BI" xlink:type="simple">PLE</abbrev> 1.04, <abbrev xmlns:xlink="http://www.w3.org/1999/xlink" xlink:title="anterior lateral eye" id="ABBRID0EU5BI" xlink:type="simple">ALE</abbrev>−<abbrev xmlns:xlink="http://www.w3.org/1999/xlink" xlink:title="anterior lateral eye" id="ABBRID0EY5BI" xlink:type="simple">ALE</abbrev> 1.72, <abbrev xmlns:xlink="http://www.w3.org/1999/xlink" xlink:title="posterior lateral eye" id="ABBRID0E35BI" xlink:type="simple">PLE</abbrev>−<abbrev xmlns:xlink="http://www.w3.org/1999/xlink" xlink:title="posterior lateral eye" id="ABBRID0EA6BI" xlink:type="simple">PLE</abbrev> 1.98, <abbrev xmlns:xlink="http://www.w3.org/1999/xlink" xlink:title="anterior lateral eye" id="ABBRID0EE6BI" xlink:type="simple">ALE</abbrev>−<abbrev xmlns:xlink="http://www.w3.org/1999/xlink" xlink:title="posterior lateral eye" id="ABBRID0EI6BI" xlink:type="simple">PLE</abbrev> 0.72. <abbrev xmlns:xlink="http://www.w3.org/1999/xlink" xlink:title="median ocular area" id="ABBRID0EM6BI" xlink:type="simple">MOA</abbrev> 1.04 long, front width 1.35, back width 2.12. Chelicerae (Fig. <xref ref-type="fig" rid="F7">7B</xref>) black, straight, robust, with two retromarginal and one promarginal teeth. Legs measurements: I−II missing; III 6.46 (2.02, 0.78, 1.52, 1.21, 0.93); IV 5.78 (2.05, 0.64, 1.32, 0.93, 0.84); spination (Fig. <xref ref-type="fig" rid="F7">7A, B</xref>): III Fe d1-0-1, pr0-0-1, rt0-0-1; Pa rv0-1-0; Ti pr1-0-1, rt1-0-1; Met pv1-0-1, rv1-0-1, pr1-0-1, rt1-0-1; IV d1-0-1, pr0-0-1, rt0-0-1; Ti pv1-0-1, rv1-0-1, pr1-0-1, rt1-0-1; Met missing. Abdomen (Fig. <xref ref-type="fig" rid="F7">7A, B</xref>) with seven yellow stripes from anterior to front of anus, 4.38 long, 3.27 wide.</p><p><bold><italic>Epigyne</italic></bold> (Fig. <xref ref-type="fig" rid="F7">7C, D</xref>). Copulatory openings located at antero-lateral part of epigyne, longitudinal, directed anteriorly. Copulatory ducts very short, curved. Spermathecae oval, anterior part closer than posterior. Fertilization ducts anteriorly located, directed laterally.</p></tp:treatment-sec><tp:treatment-sec sec-type="distribution" id="SECID0EHACI"><title>Distribution.</title><p>Known only from the Jiangxi Province locality (Fig. <xref ref-type="fig" rid="F13">13</xref>).</p></tp:treatment-sec><tp:treatment-sec sec-type="etymology" id="SECID0ERACI"><title>Etymology.</title><p>The specific name is a patronym for Miss Chushu Xie, who collected the specimens from Jingggang Mountain; noun in apposition.</p></tp:treatment-sec><tp:treatment-sec sec-type="remarks" id="SECID0EWACI"><title>Remark.</title><p>Due to the bifurcated <abbrev xmlns:xlink="http://www.w3.org/1999/xlink" xlink:title="retrolateral tibial apophysis" id="ABBRID0E3ACI" xlink:type="simple">RTA</abbrev> and the well-developed <abbrev xmlns:xlink="http://www.w3.org/1999/xlink" xlink:title="posterior lobe" id="ABBRID0EABCI" xlink:type="simple">PL</abbrev> of this new species that closely resemble those of the type species <italic><tp:taxon-name><tp:taxon-name-part taxon-name-part-type="genus" reg="Orientattus">O.</tp:taxon-name-part><tp:taxon-name-part taxon-name-part-type="species" reg="aurantius">aurantius</tp:taxon-name-part></tp:taxon-name></italic>, we place it in the genus <italic><tp:taxon-name><tp:taxon-name-part taxon-name-part-type="genus" reg="Orientattus">Orientattus</tp:taxon-name-part></tp:taxon-name></italic>.</p></tp:treatment-sec><tp:treatment-sec><!--Section generated to contain objects referenced in tp:taxon-treatment.--><fig id="F12" position="float" orientation="portrait"><object-id xmlns:xlink="http://www.w3.org/1999/xlink" content-type="doi" xlink:type="simple">10.3897/zookeys.1239.140810.figure12</object-id><object-id xmlns:xlink="http://www.w3.org/1999/xlink" content-type="arpha" xlink:type="simple">23E9541A-56DF-58C2-B000-56CBDF876178</object-id><label>Figure 12.</label><caption><p>SEMs of male palps <bold>A</bold><italic><tp:taxon-name><tp:taxon-name-part taxon-name-part-type="genus" reg="Charippus">Charippus</tp:taxon-name-part><tp:taxon-name-part taxon-name-part-type="species" reg="wangzuo">wangzuo</tp:taxon-name-part></tp:taxon-name></italic> sp. nov., male holotype, ventro-prolateral view <bold>B</bold><italic><tp:taxon-name><tp:taxon-name-part taxon-name-part-type="genus" reg="Orientattus">Orientattus</tp:taxon-name-part><tp:taxon-name-part taxon-name-part-type="species" reg="chushu">chushu</tp:taxon-name-part></tp:taxon-name></italic> sp. nov., male holotype, ventral view <bold>C</bold> same, ventro-retrolateral view <bold>D</bold><italic><tp:taxon-name><tp:taxon-name-part taxon-name-part-type="genus" reg="Yaginumanis">Yaginumanis</tp:taxon-name-part><tp:taxon-name-part taxon-name-part-type="species" reg="yuanwencai">yuanwencai</tp:taxon-name-part></tp:taxon-name></italic> sp. nov., male holotype, ventro-prolateral view <bold>E</bold> same, ventral view <bold>F</bold> same, retrolatero-ventral view. Abbreviations: Con – conductor, <abbrev xmlns:xlink="http://www.w3.org/1999/xlink" xlink:title="embolus" id="ABBRID0EAMDI" xlink:type="simple">Em</abbrev> – embolus, <abbrev xmlns:xlink="http://www.w3.org/1999/xlink" xlink:title="posterior lobe" id="ABBRID0EEMDI" xlink:type="simple">PL</abbrev> – posterior lobe, <abbrev xmlns:xlink="http://www.w3.org/1999/xlink" xlink:title="retrolateral tibial apophysis" id="ABBRID0EIMDI" xlink:type="simple">RTA</abbrev> – retrolateral tibial apophysis, <abbrev xmlns:xlink="http://www.w3.org/1999/xlink" xlink:title="tegular apophysis" id="ABBRID0EMMDI" xlink:type="simple">TA</abbrev> – tegular apophysis, <abbrev xmlns:xlink="http://www.w3.org/1999/xlink" xlink:title="tegular flap" id="ABBRID0EQMDI" xlink:type="simple">TF</abbrev> – tegular flap, <abbrev xmlns:xlink="http://www.w3.org/1999/xlink" xlink:title="ventral tibial apophysis" id="ABBRID0EUMDI" xlink:type="simple">VTA</abbrev> – ventral tibial apophysis.</p></caption><graphic xmlns:xlink="http://www.w3.org/1999/xlink" xlink:href="zookeys-1239-183_article-140810__-g012.jpg" position="float" orientation="portrait" xlink:type="simple" id="oo_1337050.jpg"><uri content-type="original_file" xlink:type="simple">https://binary.pensoft.net/fig/1337050</uri></graphic></fig><fig id="F13" position="float" orientation="portrait"><object-id xmlns:xlink="http://www.w3.org/1999/xlink" content-type="doi" xlink:type="simple">10.3897/zookeys.1239.140810.figure13</object-id><object-id xmlns:xlink="http://www.w3.org/1999/xlink" content-type="arpha" xlink:type="simple">13041506-433E-5928-99FB-754090C6F6E8</object-id><label>Figure 13.</label><caption><p>The location of the Jinggangshan National Nature Reserve in China indicated by the large black dot.</p></caption><graphic xmlns:xlink="http://www.w3.org/1999/xlink" xlink:href="zookeys-1239-183_article-140810__-g013.jpg" position="float" orientation="portrait" xlink:type="simple" id="oo_1337051.jpg"><uri content-type="original_file" xlink:type="simple">https://binary.pensoft.net/fig/1337051</uri></graphic></fig></tp:treatment-sec><ref-list><ref id="B16"><mixed-citation xmlns:xlink="http://www.w3.org/1999/xlink" xlink:type="simple"><person-group><name name-style="western"><surname>Lin</surname><given-names>YJ</given-names></name><name name-style="western"><surname>Wang</surname><given-names>WH</given-names></name><name name-style="western"><surname>Ruan</surname><given-names>XN</given-names></name></person-group> (<year>2024</year>) A new species of <italic><tp:taxon-name><tp:taxon-name-part taxon-name-part-type="genus">Orientattus</tp:taxon-name-part></tp:taxon-name></italic> Caleb, 2020 from southern China. Natural History (BoWu) 2024(7 = 247): 26–31.</mixed-citation></ref></ref-list></tp:taxon-treatment>
