# Supplementary material for: ﻿Diversity of jumping spiders (Araneae, Salticidae) in the Jinggangshan National Nature Reserve, Jiangxi, China
Source: Zookeys. 2025 May 23;1239:183–212. doi: 10.3897/zookeys.1239.140810 (PMC12125603; doi:10.3897/zookeys.1239.140810)
Supplement: XML Treatment for Yaginumaella lobata [file zookeys.1239.140810-treatment5.xml]

<!DOCTYPE tp:taxon-treatment
  PUBLIC "-//TaxonX//DTD Taxonomic Treatment Publishing DTD v0 20100105//EN" "tax-treatment-NSO.dtd">
<tp:taxon-treatment xmlns:tp="http://www.plazi.org/taxpub"><tp:treatment-meta><kwd-group><label>Taxon classification</label><kwd>
                  <named-content content-type="kingdom">Animalia</named-content>
                </kwd><kwd>
                  <named-content content-type="order">Araneae</named-content>
                </kwd><kwd>
                  <named-content content-type="family">Salticidae</named-content>
                </kwd></kwd-group><mixed-citation publication-type="journal"><person-group><name><surname>Liu</surname><given-names>Bin-lu</given-names></name><name><surname>Yao</surname><given-names>Yan-bin</given-names></name><name><surname>Cai</surname><given-names>Zi-han</given-names></name><name><surname>Wang</surname><given-names>Zhong-jing</given-names></name><name><surname>Liu</surname><given-names>Ke-ke</given-names></name></person-group><article-title>﻿Diversity of jumping spiders (<tp:taxon-name><tp:taxon-name-part taxon-name-part-type="order">Araneae</tp:taxon-name-part></tp:taxon-name>, <tp:taxon-name><tp:taxon-name-part taxon-name-part-type="family">Salticidae</tp:taxon-name-part></tp:taxon-name>) in the Jinggangshan National Nature Reserve, Jiangxi, China</article-title><source>Zookeys</source><day>23</day><month>05</month><year>2025</year><volume>1239</volume><fpage>183</fpage><lpage>212</lpage><pub-id pub-id-type="doi">10.3897/zookeys.1239.140810</pub-id></mixed-citation></tp:treatment-meta><tp:nomenclature><label>﻿</label><tp:taxon-name>
                <object-id xmlns:xlink="http://www.w3.org/1999/xlink" content-type="arpha" xlink:type="simple">CE1D0422-DF47-5DFF-BD8F-939A763FD673</object-id>
                <tp:taxon-name-part taxon-name-part-type="genus" reg="Yaginumaella">Yaginumaella</tp:taxon-name-part>
                <tp:taxon-name-part taxon-name-part-type="species" reg="lobata">lobata</tp:taxon-name-part>
              </tp:taxon-name><tp:taxon-authority>Peng, Tso &amp; Li, 2002</tp:taxon-authority><xref ref-type="fig" rid="F8">Figs 8</xref><xref ref-type="fig" rid="F9">, 9</xref><tp:nomenclature-citation-list><tp:nomenclature-citation><tp:taxon-name>
                    <tp:taxon-name-part taxon-name-part-type="genus" reg="Yaginumaella">Yaginumaella</tp:taxon-name-part>
                    <tp:taxon-name-part taxon-name-part-type="species" reg="lobata">lobata</tp:taxon-name-part>
                  </tp:taxon-name><comment>Peng, Tso &amp; Li, 2002: 6, figs 21−25 (male holotype examined); <xref ref-type="bibr" rid="B30">Peng 2020</xref>: 493, fig. 364a−e.</comment></tp:nomenclature-citation></tp:nomenclature-citation-list></tp:nomenclature><tp:treatment-sec sec-type="material" id="SECID0EVDCI"><title>Additional material examined.</title><p>1 ♂, China • Jiangxi Province: Ji’an County, Jinggangshan County Level City, Jinggang Mountain National Nature Reserve, Ciping Town, Longtan Scenic Spot, <named-content xmlns:xlink="http://www.w3.org/1999/xlink" content-type="dwc:verbatimCoordinates" xlink:type="simple"><named-content content-type="geo-json" specific-use="{&#34;type&#34;:&#34;Point&#34;,&#34;coordinates&#34;:[114.138472,26.592522]}" id="NCID0E5DCI" xlink:type="simple">26°35'33.08"N, 114°8'18.50"E</named-content></named-content>, 909 m a.s.l., 1 October 2014, Ke-ke Liu, Wen Sun and Hui-pu Luo leg. (Sal-019, <abbrev xmlns:xlink="http://www.w3.org/1999/xlink" content-type="institution" xlink:title="Animal Specimen Museum, Life Science of College, Jinggangshan University" id="ABBRID0EDECI" xlink:type="simple">ASM-JGSU</abbrev>); • 1 ♀, Xingzhou Village, Baimukeng, <named-content xmlns:xlink="http://www.w3.org/1999/xlink" content-type="dwc:verbatimCoordinates" xlink:type="simple"><named-content content-type="geo-json" specific-use="{&#34;type&#34;:&#34;Point&#34;,&#34;coordinates&#34;:[114.186000,26.518000]}" id="NCID0ELECI" xlink:type="simple">26°31'4.8"N, 114°11'9.6"E</named-content></named-content>, 669 m a.s.l., 3 October 2014, Jian-yun Wen, Tian-ming Wang, Lei Zhang, Ze-yuan Meng and Ke-ke Liu leg., other data as same as previous (Sal-289, <abbrev xmlns:xlink="http://www.w3.org/1999/xlink" content-type="institution" xlink:title="Animal Specimen Museum, Life Science of College, Jinggangshan University" id="ABBRID0EQECI" xlink:type="simple">ASM-JGSU</abbrev>); • 1 ♀, Luofu Town, Pingtou Village, Changguling Forest Farm, <named-content xmlns:xlink="http://www.w3.org/1999/xlink" content-type="dwc:verbatimCoordinates" xlink:type="simple"><named-content content-type="geo-json" specific-use="{&#34;type&#34;:&#34;Point&#34;,&#34;coordinates&#34;:[114.233000,26.648000]}" id="NCID0EYECI" xlink:type="simple">26°38'52.8"N, 114°13'58.8"E</named-content></named-content>, 524 m a.s.l., 5 October 2014, other data as same as previous (Sal-289, <abbrev xmlns:xlink="http://www.w3.org/1999/xlink" content-type="institution" xlink:title="Animal Specimen Museum, Life Science of College, Jinggangshan University" id="ABBRID0E4ECI" xlink:type="simple">ASM-JGSU</abbrev>); • 2 ♀, Maoping Town, Shenshan Village, Shenshan, <named-content xmlns:xlink="http://www.w3.org/1999/xlink" content-type="dwc:verbatimCoordinates" xlink:type="simple"><named-content content-type="geo-json" specific-use="{&#34;type&#34;:&#34;Point&#34;,&#34;coordinates&#34;:[114.106000,26.648000]}" id="NCID0EFFCI" xlink:type="simple">26°38'52.8"N, 114°6'21.6"E</named-content></named-content>, 919 m a.s.l., 6 April 2014, Zhi-wu Chen, Yu-bao Tang, Ze-yuan Meng, Xiao-ping Huang and Ke-ke Liu leg. (Sal-289, <abbrev xmlns:xlink="http://www.w3.org/1999/xlink" content-type="institution" xlink:title="Animal Specimen Museum, Life Science of College, Jinggangshan University" id="ABBRID0EKFCI" xlink:type="simple">ASM-JGSU</abbrev>); • 1 ♀, <named-content xmlns:xlink="http://www.w3.org/1999/xlink" content-type="dwc:verbatimCoordinates" xlink:type="simple"><named-content content-type="geo-json" specific-use="{&#34;type&#34;:&#34;Point&#34;,&#34;coordinates&#34;:[114.111000,26.640000]}" id="NCID0ESFCI" xlink:type="simple">26°38'24"N, 114°6'39.6"E</named-content></named-content>, 1029 m a.s.l., other data as same as previous (Sal-289, <abbrev xmlns:xlink="http://www.w3.org/1999/xlink" content-type="institution" xlink:title="Animal Specimen Museum, Life Science of College, Jinggangshan University" id="ABBRID0EXFCI" xlink:type="simple">ASM-JGSU</abbrev>); • 1 ♀, Xiaping Town, <named-content xmlns:xlink="http://www.w3.org/1999/xlink" content-type="dwc:verbatimCoordinates" xlink:type="simple"><named-content content-type="geo-json" specific-use="{&#34;type&#34;:&#34;Point&#34;,&#34;coordinates&#34;:[114.270000,26.762000]}" id="NCID0E6FCI" xlink:type="simple">26°45'43.2"N, 114°16'12"E</named-content></named-content>, 303 m a.s.l., Zhi-wu Chen, Ze-yuan Meng, Qian-qian Chen, Ke-ke Liu, Yi-fan Zhao and Sha Wu leg. (Sal-289, <abbrev xmlns:xlink="http://www.w3.org/1999/xlink" content-type="institution" xlink:title="Animal Specimen Museum, Life Science of College, Jinggangshan University" id="ABBRID0EEGCI" xlink:type="simple">ASM-JGSU</abbrev>).</p></tp:treatment-sec><tp:treatment-sec sec-type="diagnosis" id="SECID0EJGCI"><title>Diagnosis.</title><p>Male is similar to that of <italic><tp:taxon-name><tp:taxon-name-part taxon-name-part-type="genus" reg="Yaginumaella">Yaginumaella</tp:taxon-name-part><tp:taxon-name-part taxon-name-part-type="species" reg="flexa">flexa</tp:taxon-name-part></tp:taxon-name></italic> Song &amp; Chai, 1992 (cf. Fig. <xref ref-type="fig" rid="F8">8C−F</xref> and <xref ref-type="bibr" rid="B30">Peng 2020</xref>: 492, fig. 363a-c) in having the long posterior lobe reaching 1/2 length of tibia and curved sperm duct arising from 9 o’clock, but can be easily distinguished from it by the horn-like retrolateral tibial apophysis (vs nearly C-shaped in <italic><tp:taxon-name><tp:taxon-name-part taxon-name-part-type="genus" reg="Yaginumaella">Y.</tp:taxon-name-part><tp:taxon-name-part taxon-name-part-type="species" reg="flexa">flexa</tp:taxon-name-part></tp:taxon-name></italic>) and the relatively long embolus with an uneven and thin spine-like tip (vs spine-like, tapering in <italic><tp:taxon-name><tp:taxon-name-part taxon-name-part-type="genus" reg="Yaginumaella">Y.</tp:taxon-name-part><tp:taxon-name-part taxon-name-part-type="species" reg="flexa">flexa</tp:taxon-name-part></tp:taxon-name></italic>). The female of this species resembles that of <italic><tp:taxon-name><tp:taxon-name-part taxon-name-part-type="genus" reg="Yaginumaella">Y.</tp:taxon-name-part><tp:taxon-name-part taxon-name-part-type="species" reg="longnanensis">longnanensis</tp:taxon-name-part></tp:taxon-name></italic> Yang, Tang &amp; Kim, 1997 (cf. Fig. <xref ref-type="fig" rid="F9">9C, D</xref> and <xref ref-type="bibr" rid="B30">Peng 2020</xref>: 494, fig. 365d, e) in having the short but broad copulatory ducts and the nearly round spermathecae, but can be easily distinguished from it by the sloping extending copulatory ducts (vs parallel in <italic><tp:taxon-name><tp:taxon-name-part taxon-name-part-type="genus" reg="Yaginumaella">Y.</tp:taxon-name-part><tp:taxon-name-part taxon-name-part-type="species" reg="longnanensis">longnanensis</tp:taxon-name-part></tp:taxon-name></italic>) and the spermathecae separated from each other (vs touching in <italic><tp:taxon-name><tp:taxon-name-part taxon-name-part-type="genus" reg="Yaginumaella">Y.</tp:taxon-name-part><tp:taxon-name-part taxon-name-part-type="species" reg="longnanensis">longnanensis</tp:taxon-name-part></tp:taxon-name></italic>).</p><fig id="F8" position="float" orientation="portrait"><object-id xmlns:xlink="http://www.w3.org/1999/xlink" content-type="doi" xlink:type="simple">10.3897/zookeys.1239.140810.figure8</object-id><object-id xmlns:xlink="http://www.w3.org/1999/xlink" content-type="arpha" xlink:type="simple">9ECA6FA2-DD3B-5EB6-8C6D-B6F2E64231FE</object-id><label>Figure 8.</label><caption><p><italic><tp:taxon-name><tp:taxon-name-part taxon-name-part-type="genus" reg="Yaginumaella">Yaginumaella</tp:taxon-name-part><tp:taxon-name-part taxon-name-part-type="species" reg="lobata">lobata</tp:taxon-name-part></tp:taxon-name></italic> Peng, Tso &amp; Li, 2002, male <bold>A</bold> habitus, dorsal view <bold>B</bold> same, ventral view <bold>C</bold> palp, prolatero-ventral view <bold>D</bold> same, ventral view <bold>E</bold> same, ventro-retrolateral view <bold>F</bold> same, dorsal view. Abbreviations: <abbrev xmlns:xlink="http://www.w3.org/1999/xlink" xlink:title="embolus" id="ABBRID0EAKCI" xlink:type="simple">Em</abbrev> – embolus, <abbrev xmlns:xlink="http://www.w3.org/1999/xlink" xlink:title="posterior lobe" id="ABBRID0EEKCI" xlink:type="simple">PL</abbrev> – posterior lobe, <abbrev xmlns:xlink="http://www.w3.org/1999/xlink" xlink:title="retrolateral tibial apophysis" id="ABBRID0EIKCI" xlink:type="simple">RTA</abbrev> – retrolateral tibial apophysis, <abbrev xmlns:xlink="http://www.w3.org/1999/xlink" xlink:title="sperm duct" id="ABBRID0EMKCI" xlink:type="simple">SD</abbrev> – sperm duct. Scale bars: 1 mm (<bold>A</bold>, <bold>B</bold>); 0.5 mm (<bold>C</bold>–<bold>F</bold>).</p></caption><graphic xmlns:xlink="http://www.w3.org/1999/xlink" xlink:href="zookeys-1239-183_article-140810__-g008.jpg" position="float" orientation="portrait" xlink:type="simple" id="oo_1337046.jpg"><uri content-type="original_file" xlink:type="simple">https://binary.pensoft.net/fig/1337046</uri></graphic></fig><fig id="F9" position="float" orientation="portrait"><object-id xmlns:xlink="http://www.w3.org/1999/xlink" content-type="doi" xlink:type="simple">10.3897/zookeys.1239.140810.figure9</object-id><object-id xmlns:xlink="http://www.w3.org/1999/xlink" content-type="arpha" xlink:type="simple">9ACE77A2-8F2D-5376-845B-ADD9CDC8BB9E</object-id><label>Figure 9.</label><caption><p><italic><tp:taxon-name><tp:taxon-name-part taxon-name-part-type="genus" reg="Yaginumaella">Yaginumaella</tp:taxon-name-part><tp:taxon-name-part taxon-name-part-type="species" reg="lobata">lobata</tp:taxon-name-part></tp:taxon-name></italic> Peng, Tso &amp; Li, 2002, female <bold>A</bold> habitus, dorsal view <bold>B</bold> same, ventral view <bold>C</bold> epigyne, ventral view <bold>D</bold> same, dorsal view. Abbreviations: <abbrev xmlns:xlink="http://www.w3.org/1999/xlink" xlink:title="copulatory duct" id="ABBRID0EYLCI" xlink:type="simple">CD</abbrev> – copulatory duct, <abbrev xmlns:xlink="http://www.w3.org/1999/xlink" xlink:title="copulatory opening" id="ABBRID0E3LCI" xlink:type="simple">CO</abbrev> – copulatory opening, <abbrev xmlns:xlink="http://www.w3.org/1999/xlink" xlink:title="fertilization duct" id="ABBRID0EAMCI" xlink:type="simple">FD</abbrev> – fertilization duct, <abbrev xmlns:xlink="http://www.w3.org/1999/xlink" xlink:title="hood" id="ABBRID0EEMCI" xlink:type="simple">Ho</abbrev> – hood, <abbrev xmlns:xlink="http://www.w3.org/1999/xlink" xlink:title="spermatheca" id="ABBRID0EIMCI" xlink:type="simple">Spe</abbrev> – spermatheca. Scale bars: 0.5 mm (<bold>A, B</bold>); 0.1 mm (<bold>C</bold>, <bold>D</bold>).</p></caption><graphic xmlns:xlink="http://www.w3.org/1999/xlink" xlink:href="zookeys-1239-183_article-140810__-g009.jpg" position="float" orientation="portrait" xlink:type="simple" id="oo_1337047.jpg"><uri content-type="original_file" xlink:type="simple">https://binary.pensoft.net/fig/1337047</uri></graphic></fig></tp:treatment-sec><tp:treatment-sec sec-type="description" id="SECID0EXMCI"><title>Description.</title><p>Male. Habitus (Fig. <xref ref-type="fig" rid="F8">8A, B</xref>). Total length 7.84. Carapace (Fig. <xref ref-type="fig" rid="F8">8A</xref>) yellow to brown, posteriorly with the broad V-shaped brown mark, lateral margin covered by abundant white feathery setae, length 3.81, width 3.05. Eyes (Fig. <xref ref-type="fig" rid="F8">8A</xref>) diameters and interdistances: <abbrev xmlns:xlink="http://www.w3.org/1999/xlink" xlink:title="anterior median eye" id="ABBRID0EJNCI" xlink:type="simple">AME</abbrev> 0.79, <abbrev xmlns:xlink="http://www.w3.org/1999/xlink" xlink:title="anterior lateral eye" id="ABBRID0ENNCI" xlink:type="simple">ALE</abbrev> 0.48, <abbrev xmlns:xlink="http://www.w3.org/1999/xlink" xlink:title="posterior median eye" id="ABBRID0ERNCI" xlink:type="simple">PME</abbrev> 0.08, <abbrev xmlns:xlink="http://www.w3.org/1999/xlink" xlink:title="posterior lateral eye" id="ABBRID0EVNCI" xlink:type="simple">PLE</abbrev> 0.40; <abbrev xmlns:xlink="http://www.w3.org/1999/xlink" xlink:title="anterior median eye" id="ABBRID0EZNCI" xlink:type="simple">AME</abbrev>–<abbrev xmlns:xlink="http://www.w3.org/1999/xlink" xlink:title="anterior median eye" id="ABBRID0E4NCI" xlink:type="simple">AME</abbrev> 0.25, <abbrev xmlns:xlink="http://www.w3.org/1999/xlink" xlink:title="anterior lateral eye" id="ABBRID0EBOCI" xlink:type="simple">ALE</abbrev>−<abbrev xmlns:xlink="http://www.w3.org/1999/xlink" xlink:title="anterior median eye" id="ABBRID0EFOCI" xlink:type="simple">AME</abbrev> 0.23, <abbrev xmlns:xlink="http://www.w3.org/1999/xlink" xlink:title="posterior median eye" id="ABBRID0EJOCI" xlink:type="simple">PME</abbrev>–<abbrev xmlns:xlink="http://www.w3.org/1999/xlink" xlink:title="posterior median eye" id="ABBRID0ENOCI" xlink:type="simple">PME</abbrev> 2.18, <abbrev xmlns:xlink="http://www.w3.org/1999/xlink" xlink:title="posterior lateral eye" id="ABBRID0EROCI" xlink:type="simple">PLE</abbrev>−<abbrev xmlns:xlink="http://www.w3.org/1999/xlink" xlink:title="posterior median eye" id="ABBRID0EVOCI" xlink:type="simple">PME</abbrev> 0.43, <abbrev xmlns:xlink="http://www.w3.org/1999/xlink" xlink:title="anterior median eye" id="ABBRID0EZOCI" xlink:type="simple">AME</abbrev>−<abbrev xmlns:xlink="http://www.w3.org/1999/xlink" xlink:title="posterior median eye" id="ABBRID0E4OCI" xlink:type="simple">PME</abbrev> 1.03, <abbrev xmlns:xlink="http://www.w3.org/1999/xlink" xlink:title="anterior median eye" id="ABBRID0EBPCI" xlink:type="simple">AME</abbrev>−<abbrev xmlns:xlink="http://www.w3.org/1999/xlink" xlink:title="posterior lateral eye" id="ABBRID0EFPCI" xlink:type="simple">PLE</abbrev> 1.59, <abbrev xmlns:xlink="http://www.w3.org/1999/xlink" xlink:title="anterior lateral eye" id="ABBRID0EJPCI" xlink:type="simple">ALE</abbrev>−<abbrev xmlns:xlink="http://www.w3.org/1999/xlink" xlink:title="anterior lateral eye" id="ABBRID0ENPCI" xlink:type="simple">ALE</abbrev> 1.94, <abbrev xmlns:xlink="http://www.w3.org/1999/xlink" xlink:title="posterior lateral eye" id="ABBRID0ERPCI" xlink:type="simple">PLE</abbrev>−<abbrev xmlns:xlink="http://www.w3.org/1999/xlink" xlink:title="posterior lateral eye" id="ABBRID0EVPCI" xlink:type="simple">PLE</abbrev> 2.08, <abbrev xmlns:xlink="http://www.w3.org/1999/xlink" xlink:title="anterior lateral eye" id="ABBRID0EZPCI" xlink:type="simple">ALE</abbrev>−<abbrev xmlns:xlink="http://www.w3.org/1999/xlink" xlink:title="posterior lateral eye" id="ABBRID0E4PCI" xlink:type="simple">PLE</abbrev> 1.16. <abbrev xmlns:xlink="http://www.w3.org/1999/xlink" xlink:title="median ocular area" id="ABBRID0EBQCI" xlink:type="simple">MOA</abbrev> 1.5 long, front width 1.72, back width 2.38. Chelicerae (Fig. <xref ref-type="fig" rid="F8">8B</xref>) yellow-brown, with two retromarginal teeth and one retromarginal tooth. Endites yellow-brown, nearly as long as wide. Labium brown, slightly wider than long. Sternum yellow-brown, longer than wide, with dense long setae. Legs yellow, with brown annulations (Fig. <xref ref-type="fig" rid="F8">8A, B</xref>); measurements: I 5.78 (1.56, 1.04, 1.82, 0.79, 0.57); II 5.23 (1.53, 0.7, 1.38, 0.99, 0.63); III 6.55 (1.65, 1.41, 1.52, 1.3, 0.67); IV 5.77 (1.4, 1.06, 1.45, 1.21, 0.65); spination: I Fe d 1-1-1, pr 0-0-1, rt 0-0-2; Ti pv 1-2-1, rv 1-2-1; Met pv 1-0-1, rv 1-0-1; II Fe d 0-2-0, pr 0-0-2, rt 0-0-2; Ti pr 1-1-0, rt 1-1-0, pv 1-1-1, rv 1-1-1; Met pv 1-0-0, rv 1-0-0, pr 1-0-1, rt 1-0-1; III Fe d 1-1-1, pr 0-0-1, rt 0-1-2; Pa pr 1-1-0, rt 1-1-0; Ti pr 1-1-1, rt 1-1-1, pv 0-0-1, rv 1-0-1; Met pr 1-0-1, rt 1-0-1, pv 1-0-1, rv 1-0-1; IV Fe d 1-1-0, pr 0-0-1, rt 0-0-2; Pa pr 1-1-0 rt 1-1-0; Ti pv 0-1-0, rv 0-1-0, pr 1-1-1, rt 1-1-1; Met pr 1-0-1, rt 1-0-1, pv 1-0-1, rv 1-0-1. Abdomen (Fig. <xref ref-type="fig" rid="F8">8A, B</xref>) yellowish to dark yellow-brown, medially with yellow serrated stripe, laterally with many spots; venter yellow to brown, medially with a trident-shaped stripe, 3.91 long, 2.38 wide.</p><p><bold><italic>Palp</italic></bold> (Fig. <xref ref-type="fig" rid="F8">8C−F</xref>). Retrolateral tibial apophysis thick, finger-like, directed dorsally in ventral view, nearly as long as 1/2 of tibia length, with very short, slightly curved apex. Sperm duct curved, arising from ~ 10 o’clock. Posterior lobe of tegulum elongated, nearly extending to 1/2 of tibia length. Embolus shorter than width of tegulum, gradually tapering to a point, with the spine-like apex of uneven thickness, ending at ~ 12 o’clock.</p><p><bold>Female</bold>. Habitus (Fig. <xref ref-type="fig" rid="F9">9A, B</xref>). As in male, except as noted. Total length 7.47. Carapace (Fig. <xref ref-type="fig" rid="F9">9A</xref>) dark red-brown, length 3.59, width 2.96. Eyes (Fig. <xref ref-type="fig" rid="F9">9A</xref>) diameters and interdistances: <abbrev xmlns:xlink="http://www.w3.org/1999/xlink" xlink:title="anterior median eye" id="ABBRID0EMRCI" xlink:type="simple">AME</abbrev> 0.68, <abbrev xmlns:xlink="http://www.w3.org/1999/xlink" xlink:title="anterior lateral eye" id="ABBRID0EQRCI" xlink:type="simple">ALE</abbrev> 0.39, <abbrev xmlns:xlink="http://www.w3.org/1999/xlink" xlink:title="posterior median eye" id="ABBRID0EURCI" xlink:type="simple">PME</abbrev> 0.12, <abbrev xmlns:xlink="http://www.w3.org/1999/xlink" xlink:title="posterior lateral eye" id="ABBRID0EYRCI" xlink:type="simple">PLE</abbrev> 0.38; <abbrev xmlns:xlink="http://www.w3.org/1999/xlink" xlink:title="anterior median eye" id="ABBRID0E3RCI" xlink:type="simple">AME</abbrev>–<abbrev xmlns:xlink="http://www.w3.org/1999/xlink" xlink:title="anterior median eye" id="ABBRID0EASCI" xlink:type="simple">AME</abbrev> 0.18, <abbrev xmlns:xlink="http://www.w3.org/1999/xlink" xlink:title="anterior lateral eye" id="ABBRID0EESCI" xlink:type="simple">ALE</abbrev>−<abbrev xmlns:xlink="http://www.w3.org/1999/xlink" xlink:title="anterior median eye" id="ABBRID0EISCI" xlink:type="simple">AME</abbrev> 0.29, <abbrev xmlns:xlink="http://www.w3.org/1999/xlink" xlink:title="posterior median eye" id="ABBRID0EMSCI" xlink:type="simple">PME</abbrev>–<abbrev xmlns:xlink="http://www.w3.org/1999/xlink" xlink:title="posterior median eye" id="ABBRID0EQSCI" xlink:type="simple">PME</abbrev> 2.04, <abbrev xmlns:xlink="http://www.w3.org/1999/xlink" xlink:title="posterior lateral eye" id="ABBRID0EUSCI" xlink:type="simple">PLE</abbrev>−<abbrev xmlns:xlink="http://www.w3.org/1999/xlink" xlink:title="posterior median eye" id="ABBRID0EYSCI" xlink:type="simple">PME</abbrev> 0.42, <abbrev xmlns:xlink="http://www.w3.org/1999/xlink" xlink:title="anterior median eye" id="ABBRID0E3SCI" xlink:type="simple">AME</abbrev>−<abbrev xmlns:xlink="http://www.w3.org/1999/xlink" xlink:title="posterior median eye" id="ABBRID0EATCI" xlink:type="simple">PME</abbrev> 0.91, <abbrev xmlns:xlink="http://www.w3.org/1999/xlink" xlink:title="anterior median eye" id="ABBRID0EETCI" xlink:type="simple">AME</abbrev>−<abbrev xmlns:xlink="http://www.w3.org/1999/xlink" xlink:title="posterior lateral eye" id="ABBRID0EITCI" xlink:type="simple">PLE</abbrev> 1.47, <abbrev xmlns:xlink="http://www.w3.org/1999/xlink" xlink:title="anterior lateral eye" id="ABBRID0EMTCI" xlink:type="simple">ALE</abbrev>−<abbrev xmlns:xlink="http://www.w3.org/1999/xlink" xlink:title="anterior lateral eye" id="ABBRID0EQTCI" xlink:type="simple">ALE</abbrev> 1.74, <abbrev xmlns:xlink="http://www.w3.org/1999/xlink" xlink:title="posterior lateral eye" id="ABBRID0EUTCI" xlink:type="simple">PLE</abbrev>−<abbrev xmlns:xlink="http://www.w3.org/1999/xlink" xlink:title="posterior lateral eye" id="ABBRID0EYTCI" xlink:type="simple">PLE</abbrev> 1.91, <abbrev xmlns:xlink="http://www.w3.org/1999/xlink" xlink:title="anterior lateral eye" id="ABBRID0E3TCI" xlink:type="simple">ALE</abbrev>−<abbrev xmlns:xlink="http://www.w3.org/1999/xlink" xlink:title="posterior lateral eye" id="ABBRID0EAUCI" xlink:type="simple">PLE</abbrev> 1.07. <abbrev xmlns:xlink="http://www.w3.org/1999/xlink" xlink:title="median ocular area" id="ABBRID0EEUCI" xlink:type="simple">MOA</abbrev> 1.38 long, front width 1.59, back width 2.18. Chelicerae and endites yellow, with two retromarginal teeth and one retromarginal tooth. Labium red-brown. Sternum yellow, with red margin. Legs measurements: I 7.05 (2.19, 1.37, 1.55, 0.99, 0.95); II 5.42 (1.7, 0.98, 1.4, 0.68, 0.66); III 7.8 (2.81, 1.29, 1.25, 1.45, 1); IV 7.68 (2.57, 1.5, 1, 1.53, 1.08); spination (Fig. <xref ref-type="fig" rid="F9">9A, B</xref>): I Fe: d 1-1-1, pr0-0-3, rt0-0-2; Pa pr0-1-0, rt0-1-0; Ti pv1-2-1, rv1-2-1, rt1-0-0; Met pv1-0-1, rv1-0-1; II Fe d1-1-1, pr 0-0-3, rt 0-0-2; Pa pr0-1-0, rt0-1-0; Ti pv1-1-2, rv1-1-2, rt1-1-0; Met pv1-0-1, rv1-0-1; III Fe d1-1-1, pr0-0-3, rt0-0-2; Pa pr0-1-0, rt0-1-0; Ti pv1-1-1, rv0-1-0, pr1-1-0, rt1-1-0; Met pr1-0-1, rt1-0-1, pv1-0-1, rv1-0-1; IV Fe d1-1-1, pr0-0-2; Pa pr0-1-0, rt0-1-0; Ti pv1-0-1, rv0-1-0, pr1-1-1, rt1-1-1; Met pr1-1-1, rt1-1-1. Abdomen (Fig. <xref ref-type="fig" rid="F9">9A, B</xref>) ovoid, 3.78 long, 2.38 wide; venter with a clavate brown stripe medially and nearly U-shaped brown stripes posteromedially.</p><p><bold><italic>Epigyne</italic></bold> (Fig. <xref ref-type="fig" rid="F9">9C, D</xref>). Copulatory openings located at postero-lateral part of atrium, covered by the nearly C-shaped margin, accompanied with the triangular hoods. Copulatory ducts short, slanted posteriorly in dorsal view. Spermathecae round, barely touching each other. Fertilization ducts slightly longer than copulatory ducts, medially located at anterior spermathecae.</p></tp:treatment-sec><tp:treatment-sec sec-type="distribution" id="SECID0E2UCI"><title>Distribution.</title><p>Known only from the type locality in Taiwan and Jiangxi Province, China (Fig. <xref ref-type="fig" rid="F13">13</xref>).</p></tp:treatment-sec><tp:treatment-sec sec-type="remarks" id="SECID0EFVCI"><title>Remarks.</title><p>According to <xref ref-type="bibr" rid="B31">Peng et al. (2002)</xref> the original material consisted of two male specimens; the paratype was recorded from Jiangxi province, but the details of the type locality were omitted and not provided in their paper. The male and female specimens of this species are, unsurprisingly, recollected from Jinggang Mountain National Nature Reserve in the same province.</p></tp:treatment-sec><tp:treatment-sec><!--Section generated to contain objects referenced in tp:taxon-treatment.--><fig id="F13" position="float" orientation="portrait"><object-id xmlns:xlink="http://www.w3.org/1999/xlink" content-type="doi" xlink:type="simple">10.3897/zookeys.1239.140810.figure13</object-id><object-id xmlns:xlink="http://www.w3.org/1999/xlink" content-type="arpha" xlink:type="simple">13041506-433E-5928-99FB-754090C6F6E8</object-id><label>Figure 13.</label><caption><p>The location of the Jinggangshan National Nature Reserve in China indicated by the large black dot.</p></caption><graphic xmlns:xlink="http://www.w3.org/1999/xlink" xlink:href="zookeys-1239-183_article-140810__-g013.jpg" position="float" orientation="portrait" xlink:type="simple" id="oo_1337051.jpg"><uri content-type="original_file" xlink:type="simple">https://binary.pensoft.net/fig/1337051</uri></graphic></fig></tp:treatment-sec><ref-list><ref id="B30"><mixed-citation xmlns:xlink="http://www.w3.org/1999/xlink" xlink:type="simple"><person-group><name name-style="western"><surname>Peng</surname><given-names>XJ</given-names></name></person-group> (<year>2020</year>) <source>Fauna Sinica, Invertebrata 53, <tp:taxon-name><tp:taxon-name-part taxon-name-part-type="class">Arachnida</tp:taxon-name-part></tp:taxon-name>: <tp:taxon-name><tp:taxon-name-part taxon-name-part-type="order">Araneae</tp:taxon-name-part></tp:taxon-name>: <tp:taxon-name><tp:taxon-name-part taxon-name-part-type="family">Salticidae</tp:taxon-name-part></tp:taxon-name>.</source><publisher-name>Science Press</publisher-name>, <publisher-loc>Beijing</publisher-loc>, <size units="page">612 pp</size>.</mixed-citation></ref><ref id="B31"><mixed-citation xmlns:xlink="http://www.w3.org/1999/xlink" xlink:type="simple"><person-group><name name-style="western"><surname>Peng</surname><given-names>XJ</given-names></name><name name-style="western"><surname>Tso</surname><given-names>IM</given-names></name><name name-style="western"><surname>Li</surname><given-names>SQ</given-names></name></person-group> (<year>2002</year>) <article-title>Five new and four newly recorded species of jumping spiders from Taiwan (<tp:taxon-name><tp:taxon-name-part taxon-name-part-type="order">Araneae</tp:taxon-name-part></tp:taxon-name>: <tp:taxon-name><tp:taxon-name-part taxon-name-part-type="family">Salticidae</tp:taxon-name-part></tp:taxon-name>).</article-title><source>Zoological Studies (Taipei, Taiwan)</source><volume>41</volume>: <fpage>1</fpage>–<lpage>12</lpage>.</mixed-citation></ref></ref-list></tp:taxon-treatment>
