# Supplementary material for: ﻿Diversity of jumping spiders (Araneae, Salticidae) in the Jinggangshan National Nature Reserve, Jiangxi, China
Source: Zookeys. 2025 May 23;1239:183–212. doi: 10.3897/zookeys.1239.140810 (PMC12125603; doi:10.3897/zookeys.1239.140810)
Supplement: XML Treatment for Yaginumanis yuanwencai [file zookeys.1239.140810-treatment6.xml]

<!DOCTYPE tp:taxon-treatment
  PUBLIC "-//TaxonX//DTD Taxonomic Treatment Publishing DTD v0 20100105//EN" "tax-treatment-NSO.dtd">
<tp:taxon-treatment xmlns:tp="http://www.plazi.org/taxpub"><tp:treatment-meta><kwd-group><label>Taxon classification</label><kwd>
                  <named-content content-type="kingdom">Animalia</named-content>
                </kwd><kwd>
                  <named-content content-type="order">Araneae</named-content>
                </kwd><kwd>
                  <named-content content-type="family">Salticidae</named-content>
                </kwd></kwd-group><mixed-citation publication-type="journal"><person-group><name><surname>Liu</surname><given-names>Bin-lu</given-names></name><name><surname>Yao</surname><given-names>Yan-bin</given-names></name><name><surname>Cai</surname><given-names>Zi-han</given-names></name><name><surname>Wang</surname><given-names>Zhong-jing</given-names></name><name><surname>Liu</surname><given-names>Ke-ke</given-names></name></person-group><article-title>﻿Diversity of jumping spiders (<tp:taxon-name><tp:taxon-name-part taxon-name-part-type="order">Araneae</tp:taxon-name-part></tp:taxon-name>, <tp:taxon-name><tp:taxon-name-part taxon-name-part-type="family">Salticidae</tp:taxon-name-part></tp:taxon-name>) in the Jinggangshan National Nature Reserve, Jiangxi, China</article-title><source>Zookeys</source><day>23</day><month>05</month><year>2025</year><volume>1239</volume><fpage>183</fpage><lpage>212</lpage><pub-id pub-id-type="doi">10.3897/zookeys.1239.140810</pub-id></mixed-citation></tp:treatment-meta><tp:nomenclature><label>﻿</label><tp:taxon-name>
                <object-id xmlns:xlink="http://www.w3.org/1999/xlink" content-type="arpha" xlink:type="simple">675D3ABC-3D9D-5394-9FE4-8210B62A77DB</object-id>
                <tp:taxon-name-part taxon-name-part-type="genus" reg="Yaginumanis">Yaginumanis</tp:taxon-name-part>
                <tp:taxon-name-part taxon-name-part-type="species" reg="yuanwencai">yuanwencai</tp:taxon-name-part>
                <object-id xmlns:xlink="http://www.w3.org/1999/xlink" content-type="zoobank" xlink:type="simple">https://zoobank.org/9EE40518-BA53-4AAF-A293-B2D824B57090</object-id>
              </tp:taxon-name><tp:taxon-authority>K. Liu</tp:taxon-authority><tp:taxon-status xmlns:xlink="http://www.w3.org/1999/xlink" xlink:type="simple">sp. nov.</tp:taxon-status><xref ref-type="fig" rid="F10">Figs 10</xref><xref ref-type="fig" rid="F11">, 11</xref><xref ref-type="fig" rid="F12">, 12D–F Common name: 袁文才后雅蛛</xref></tp:nomenclature><tp:treatment-sec sec-type="type material" id="SECID0ESXCI"><title>Type material.</title><p><bold><italic>Holotype</italic></bold> ♂, China • Jiangxi Province: Ji’an County, Jinggangshan County Level City, Jinggang Mountain National Nature Reserve, Ciping Town, Longtan Scenic Spot, <named-content xmlns:xlink="http://www.w3.org/1999/xlink" content-type="dwc:verbatimCoordinates" xlink:type="simple"><named-content content-type="geo-json" specific-use="{&#34;type&#34;:&#34;Point&#34;,&#34;coordinates&#34;:[114.138000,26.590000]}" id="NCID0EAYCI" xlink:type="simple">26°35'24"N, 114°8'16.8"E</named-content></named-content>, 939 m a.s.l., 1 June 2014, Ke-ke Liu, Yu-bao Tang, Ze-yuan Meng, Xiao-ping Huang, Zhi-wu Chen, and Zhan-feng Wang leg. (Sal-097, <abbrev xmlns:xlink="http://www.w3.org/1999/xlink" content-type="institution" xlink:title="Animal Specimen Museum, Life Science of College, Jinggangshan University" id="ABBRID0EFYCI" xlink:type="simple">ASM-JGSU</abbrev>). <bold><italic>Paratypes</italic></bold>: • 1 ♀, Dajing Village, Dajing Forest Farm, <named-content xmlns:xlink="http://www.w3.org/1999/xlink" content-type="dwc:verbatimCoordinates" xlink:type="simple"><named-content content-type="geo-json" specific-use="{&#34;type&#34;:&#34;Point&#34;,&#34;coordinates&#34;:[114.122000,26.570000]}" id="NCID0EQYCI" xlink:type="simple">26°34'12"N, 114°7'19.2"E</named-content></named-content>, 956 m a.s.l., 27 August 2015, Zhi-wu Chen, Chun-qi Dong, Ji-hao Zhang, etc. leg., other data as same as holotype (Sal-171, <abbrev xmlns:xlink="http://www.w3.org/1999/xlink" content-type="institution" xlink:title="Animal Specimen Museum, Life Science of College, Jinggangshan University" id="ABBRID0EVYCI" xlink:type="simple">ASM-JGSU</abbrev>); • 1 ♀, Dajing Village, Jiangjun Park, <named-content xmlns:xlink="http://www.w3.org/1999/xlink" content-type="dwc:verbatimCoordinates" xlink:type="simple"><named-content content-type="geo-json" specific-use="{&#34;type&#34;:&#34;Point&#34;,&#34;coordinates&#34;:[114.125000,26.565000]}" id="NCID0E4YCI" xlink:type="simple">26°33'54"N, 114°7'30"E</named-content></named-content>, 927 m a.s.l., 26 August 2015, other data as same as previous data (Sal-171, <abbrev xmlns:xlink="http://www.w3.org/1999/xlink" content-type="institution" xlink:title="Animal Specimen Museum, Life Science of College, Jinggangshan University" id="ABBRID0ECZCI" xlink:type="simple">ASM-JGSU</abbrev>); • 2 ♀, Luofu Town, Xiangzhou Village, <named-content xmlns:xlink="http://www.w3.org/1999/xlink" content-type="dwc:verbatimCoordinates" xlink:type="simple"><named-content content-type="geo-json" specific-use="{&#34;type&#34;:&#34;Point&#34;,&#34;coordinates&#34;:[114.270000,26.619000]}" id="NCID0EKZCI" xlink:type="simple">26°37'8.4"N, 114°16'12"E</named-content></named-content>, 922 m a.s.l., 13 July 2015, Ce Xu, Shi-cong He, Ze-yuan Meng, Sha Wu, Yi-fan Zhao and Ke-ke Liu leg., other data as same as previous data (Sal-171, <abbrev xmlns:xlink="http://www.w3.org/1999/xlink" content-type="institution" xlink:title="Animal Specimen Museum, Life Science of College, Jinggangshan University" id="ABBRID0EPZCI" xlink:type="simple">ASM-JGSU</abbrev>).</p></tp:treatment-sec><tp:treatment-sec sec-type="diagnosis" id="SECID0EUZCI"><title>Diagnosis.</title><p>Male is similar to that of <italic><tp:taxon-name><tp:taxon-name-part taxon-name-part-type="genus" reg="Yaginumanis">Yaginumanis</tp:taxon-name-part><tp:taxon-name-part taxon-name-part-type="species" reg="sexdentatus">sexdentatus</tp:taxon-name-part></tp:taxon-name></italic> (Yaginuma, 1967) (cf. Fig. <xref ref-type="fig" rid="F10">10C−F</xref> and <xref ref-type="bibr" rid="B3">Bohdanowicz and Prószyński 1987</xref>: 46, figs 1–3) in having the fan-shaped ventral tibial apophysis and finger-like retrolateral tibial apophysis with a curved basal apophysis, but can be easily distinguished from it by the broad strongly curved embolus (vs relatively thin and only slightly curved in <italic><tp:taxon-name><tp:taxon-name-part taxon-name-part-type="genus" reg="Yaginumanis">Y.</tp:taxon-name-part><tp:taxon-name-part taxon-name-part-type="species" reg="sexdentatus">sexdentatus</tp:taxon-name-part></tp:taxon-name></italic>), the band-like conductor (vs oval in <italic><tp:taxon-name><tp:taxon-name-part taxon-name-part-type="genus" reg="Yaginumanis">Y.</tp:taxon-name-part><tp:taxon-name-part taxon-name-part-type="species" reg="sexdentatus">sexdentatus</tp:taxon-name-part></tp:taxon-name></italic>), and the nearly square tegular apophysis (vs triangular in <italic><tp:taxon-name><tp:taxon-name-part taxon-name-part-type="genus" reg="Yaginumanis">Y.</tp:taxon-name-part><tp:taxon-name-part taxon-name-part-type="species" reg="sexdentatus">sexdentatus</tp:taxon-name-part></tp:taxon-name></italic>) in ventral view. The female of this species resembles that of <italic><tp:taxon-name><tp:taxon-name-part taxon-name-part-type="genus" reg="Yaginumanis">Y.</tp:taxon-name-part><tp:taxon-name-part taxon-name-part-type="species" reg="sexdentatus">sexdentatus</tp:taxon-name-part></tp:taxon-name></italic> (cf. Fig. <xref ref-type="fig" rid="F11">11C, D</xref> and <xref ref-type="bibr" rid="B3">Bohdanowicz and Prószyński 1987</xref>: 46, figs 4, 5) in having the spermathecae with a constriction medially, but can be easily distinguished from it by the large atrium covering more than 1/2 of the epigynal plate (vs small, &lt; 1/3 of epigynal plate in <italic><tp:taxon-name><tp:taxon-name-part taxon-name-part-type="genus" reg="Yaginumanis">Y.</tp:taxon-name-part><tp:taxon-name-part taxon-name-part-type="species" reg="sexdentatus">sexdentatus</tp:taxon-name-part></tp:taxon-name></italic>), and the distinct broad copulatory ducts (vs indistinct in <italic><tp:taxon-name><tp:taxon-name-part taxon-name-part-type="genus" reg="Yaginumanis">Y.</tp:taxon-name-part><tp:taxon-name-part taxon-name-part-type="species" reg="sexdentatus">sexdentatus</tp:taxon-name-part></tp:taxon-name></italic>). The female of this species also resembles that of <italic><tp:taxon-name><tp:taxon-name-part taxon-name-part-type="genus" reg="Yaginumanis">Y.</tp:taxon-name-part><tp:taxon-name-part taxon-name-part-type="species" reg="wanlessi">wanlessi</tp:taxon-name-part></tp:taxon-name></italic> Zhang &amp; Li, 2005 (cf. Fig. <xref ref-type="fig" rid="F11">11C, D</xref> and <xref ref-type="bibr" rid="B45">Zhang and Li 2005</xref>: 227, fig. 5D, E) in having a thickened arc-shaped margin of the copulatory openings, but can be easily differentiated by the spermathecae having a distinct constriction (vs absent in <italic><tp:taxon-name><tp:taxon-name-part taxon-name-part-type="genus" reg="Yaginumanis">Y.</tp:taxon-name-part><tp:taxon-name-part taxon-name-part-type="species" reg="wanlessi">wanlessi</tp:taxon-name-part></tp:taxon-name></italic>).</p><fig id="F10" position="float" orientation="portrait"><object-id xmlns:xlink="http://www.w3.org/1999/xlink" content-type="doi" xlink:type="simple">10.3897/zookeys.1239.140810.figure10</object-id><object-id xmlns:xlink="http://www.w3.org/1999/xlink" content-type="arpha" xlink:type="simple">3FEE8220-80B3-5E47-8134-1723DB496A63</object-id><label>Figure 10.</label><caption><p><italic><tp:taxon-name><tp:taxon-name-part taxon-name-part-type="genus" reg="Yaginumanis">Yaginumanis</tp:taxon-name-part><tp:taxon-name-part taxon-name-part-type="species" reg="yuanwencai">yuanwencai</tp:taxon-name-part></tp:taxon-name></italic> sp. nov., male holotype <bold>A</bold> habitus, dorsal view <bold>B</bold> same, ventral view <bold>C</bold> palp, prolatero-ventral view <bold>D</bold> same, ventral view <bold>E</bold> same, ventro-retrolateral view <bold>F</bold> same, dorsal view. Abbreviations: Con – conductor, <abbrev xmlns:xlink="http://www.w3.org/1999/xlink" xlink:title="embolus" id="ABBRID0EU5CI" xlink:type="simple">Em</abbrev> – embolus, <abbrev xmlns:xlink="http://www.w3.org/1999/xlink" xlink:title="retrolateral tibial apophysis" id="ABBRID0EY5CI" xlink:type="simple">RTA</abbrev> – retrolateral tibial apophysis, <abbrev xmlns:xlink="http://www.w3.org/1999/xlink" xlink:title="sperm duct" id="ABBRID0E35CI" xlink:type="simple">SD</abbrev> – sperm duct, <abbrev xmlns:xlink="http://www.w3.org/1999/xlink" xlink:title="tegular apophysis" id="ABBRID0EA6CI" xlink:type="simple">TA</abbrev> – tegular apophysis, <abbrev xmlns:xlink="http://www.w3.org/1999/xlink" xlink:title="ventral tibial apophysis" id="ABBRID0EE6CI" xlink:type="simple">VTA</abbrev> – ventral tibial apophysis. Scale bars: 0.5 mm (<bold>A</bold>, <bold>B</bold>); 0.2 mm (<bold>C</bold>–<bold>F</bold>).</p></caption><graphic xmlns:xlink="http://www.w3.org/1999/xlink" xlink:href="zookeys-1239-183_article-140810__-g010.jpg" position="float" orientation="portrait" xlink:type="simple" id="oo_1337048.jpg"><uri content-type="original_file" xlink:type="simple">https://binary.pensoft.net/fig/1337048</uri></graphic></fig><fig id="F11" position="float" orientation="portrait"><object-id xmlns:xlink="http://www.w3.org/1999/xlink" content-type="doi" xlink:type="simple">10.3897/zookeys.1239.140810.figure11</object-id><object-id xmlns:xlink="http://www.w3.org/1999/xlink" content-type="arpha" xlink:type="simple">6CD8F42A-D147-5276-82D0-641FD7BE3773</object-id><label>Figure 11.</label><caption><p><italic><tp:taxon-name><tp:taxon-name-part taxon-name-part-type="genus" reg="Yaginumanis">Yaginumanis</tp:taxon-name-part><tp:taxon-name-part taxon-name-part-type="species" reg="yuanwencai">yuanwencai</tp:taxon-name-part></tp:taxon-name></italic> sp. nov., female paratype <bold>A</bold> habitus, dorsal view <bold>B</bold> same, ventral view <bold>C</bold> epigyne, ventral view <bold>D</bold> same, dorsal view. Abbreviations: <abbrev xmlns:xlink="http://www.w3.org/1999/xlink" xlink:title="atrium" id="ABBRID0EQADI" xlink:type="simple">At</abbrev> – atrium, <abbrev xmlns:xlink="http://www.w3.org/1999/xlink" xlink:title="copulatory duct" id="ABBRID0EUADI" xlink:type="simple">CD</abbrev> – copulatory duct, <abbrev xmlns:xlink="http://www.w3.org/1999/xlink" xlink:title="copulatory opening" id="ABBRID0EYADI" xlink:type="simple">CO</abbrev> – copulatory opening, <abbrev xmlns:xlink="http://www.w3.org/1999/xlink" xlink:title="fertilization duct" id="ABBRID0E3ADI" xlink:type="simple">FD</abbrev> – fertilization duct, <abbrev xmlns:xlink="http://www.w3.org/1999/xlink" xlink:title="median septum" id="ABBRID0EABDI" xlink:type="simple">MS</abbrev> – median septum, <abbrev xmlns:xlink="http://www.w3.org/1999/xlink" xlink:title="spermatheca" id="ABBRID0EEBDI" xlink:type="simple">Spe</abbrev> – spermatheca. Scale bars: 0.5 mm (<bold>A, B</bold>); 0.1 mm (<bold>C</bold>, <bold>D</bold>).</p></caption><graphic xmlns:xlink="http://www.w3.org/1999/xlink" xlink:href="zookeys-1239-183_article-140810__-g011.jpg" position="float" orientation="portrait" xlink:type="simple" id="oo_1337049.jpg"><uri content-type="original_file" xlink:type="simple">https://binary.pensoft.net/fig/1337049</uri></graphic></fig></tp:treatment-sec><tp:treatment-sec sec-type="description" id="SECID0ETBDI"><title>Description.</title><p><bold>Male (holotype).</bold> Habitus (Fig. <xref ref-type="fig" rid="F10">10A, B</xref>). Total length 7.56. Carapace (Fig. <xref ref-type="fig" rid="F10">10A</xref>) brown to dark, medially with a slender dark fovea, the broad V-shaped brown mark, lateral and posterior margins covered by abundant white feathery setae, length 3.45, width 2.61. Eyes (Fig. <xref ref-type="fig" rid="F10">10A</xref>) diameters and interdistances: <abbrev xmlns:xlink="http://www.w3.org/1999/xlink" xlink:title="anterior median eye" id="ABBRID0EHCDI" xlink:type="simple">AME</abbrev> 0.56, <abbrev xmlns:xlink="http://www.w3.org/1999/xlink" xlink:title="anterior lateral eye" id="ABBRID0ELCDI" xlink:type="simple">ALE</abbrev> 0.32, <abbrev xmlns:xlink="http://www.w3.org/1999/xlink" xlink:title="posterior median eye" id="ABBRID0EPCDI" xlink:type="simple">PME</abbrev> 0.23, <abbrev xmlns:xlink="http://www.w3.org/1999/xlink" xlink:title="posterior lateral eye" id="ABBRID0ETCDI" xlink:type="simple">PLE</abbrev> 0.29; <abbrev xmlns:xlink="http://www.w3.org/1999/xlink" xlink:title="anterior median eye" id="ABBRID0EXCDI" xlink:type="simple">AME</abbrev>–<abbrev xmlns:xlink="http://www.w3.org/1999/xlink" xlink:title="anterior median eye" id="ABBRID0E2CDI" xlink:type="simple">AME</abbrev> 0.19, <abbrev xmlns:xlink="http://www.w3.org/1999/xlink" xlink:title="anterior lateral eye" id="ABBRID0E6CDI" xlink:type="simple">ALE</abbrev>−<abbrev xmlns:xlink="http://www.w3.org/1999/xlink" xlink:title="anterior median eye" id="ABBRID0EDDDI" xlink:type="simple">AME</abbrev> 0.21, <abbrev xmlns:xlink="http://www.w3.org/1999/xlink" xlink:title="posterior median eye" id="ABBRID0EHDDI" xlink:type="simple">PME</abbrev>–<abbrev xmlns:xlink="http://www.w3.org/1999/xlink" xlink:title="posterior median eye" id="ABBRID0ELDDI" xlink:type="simple">PME</abbrev> 1.39, <abbrev xmlns:xlink="http://www.w3.org/1999/xlink" xlink:title="posterior lateral eye" id="ABBRID0EPDDI" xlink:type="simple">PLE</abbrev>−<abbrev xmlns:xlink="http://www.w3.org/1999/xlink" xlink:title="posterior median eye" id="ABBRID0ETDDI" xlink:type="simple">PME</abbrev> 0.39, <abbrev xmlns:xlink="http://www.w3.org/1999/xlink" xlink:title="anterior median eye" id="ABBRID0EXDDI" xlink:type="simple">AME</abbrev>−<abbrev xmlns:xlink="http://www.w3.org/1999/xlink" xlink:title="posterior median eye" id="ABBRID0E2DDI" xlink:type="simple">PME</abbrev> 0.30, <abbrev xmlns:xlink="http://www.w3.org/1999/xlink" xlink:title="anterior median eye" id="ABBRID0E6DDI" xlink:type="simple">AME</abbrev>−<abbrev xmlns:xlink="http://www.w3.org/1999/xlink" xlink:title="posterior lateral eye" id="ABBRID0EDEDI" xlink:type="simple">PLE</abbrev> 0.99, <abbrev xmlns:xlink="http://www.w3.org/1999/xlink" xlink:title="anterior lateral eye" id="ABBRID0EHEDI" xlink:type="simple">ALE</abbrev>−<abbrev xmlns:xlink="http://www.w3.org/1999/xlink" xlink:title="anterior lateral eye" id="ABBRID0ELEDI" xlink:type="simple">ALE</abbrev> 1.37, <abbrev xmlns:xlink="http://www.w3.org/1999/xlink" xlink:title="posterior lateral eye" id="ABBRID0EPEDI" xlink:type="simple">PLE</abbrev>−<abbrev xmlns:xlink="http://www.w3.org/1999/xlink" xlink:title="posterior lateral eye" id="ABBRID0ETEDI" xlink:type="simple">PLE</abbrev> 1.43, <abbrev xmlns:xlink="http://www.w3.org/1999/xlink" xlink:title="anterior lateral eye" id="ABBRID0EXEDI" xlink:type="simple">ALE</abbrev>−<abbrev xmlns:xlink="http://www.w3.org/1999/xlink" xlink:title="posterior lateral eye" id="ABBRID0E2EDI" xlink:type="simple">PLE</abbrev> 0.79. <abbrev xmlns:xlink="http://www.w3.org/1999/xlink" xlink:title="median ocular area" id="ABBRID0E6EDI" xlink:type="simple">MOA</abbrev> 0.93 long, front width 1.18, back width 1.72. Chelicerae (Fig. <xref ref-type="fig" rid="F10">10B</xref>) yellow to brown, with three retromarginal teeth and five retromarginal tooth. Endites yellow, longer than wide. Labium yellow to brown, wider than long. Sternum yellow to brown, longer than wide, with dense long setae, laterally with three sclerotized serration-shaped extensions directed at coxae I−III. Legs (Fig. <xref ref-type="fig" rid="F10">10A, B</xref>) yellow, with brown annulations on femora; measurements: I 8.13 (2.33, 1.1, 1.99, 1.83, 0.88); II 7.77 (2.34, 1, 1.68, 1.99, 0.76); III 7.4 (2.27, 0.99, 1.77, 1.86, 0.51); IV 10.48 (2.84, 1.12, 2.46, 2.98, 1.08); spination: I Fe d 1-1-1, pr 0-0-2, rt 0-0-2; Pa pr 1-0-1, rt 1-0-1; Ti d 1-1-0, pr 1-0-1, rt 1-0-1; pv 1-1-1, rv 1-1-1; Met d 1-0-1, pv 1-1-1, rv 1-1-1; II Fe d 1-1-1, pr 0-0-2, rt 0-0-2; Pa pr 1-0-1, rt 1-0-1; Ti d 1-1-0, pr 1-0-1, rt 1-0-1, pv 1-1-1, rv 1-1-1; Met pr 1-1-1, rt 1-1-1, pv 1-0-1, rv 1-0-1; III Fe d 1-1-1, pr 0-1-2, rt 0-1-2; Pa pr 1-0-1, rt 1-0-1; Ti d 1-0-1, pr 1-0-1, rt 1-0-1, pv 1-1-1, rv 1-1-1; Met pr 1-1-1, rt 1-1-1, pv 1-0-1, rv 1-0-1; IV Fe d 1-1-1, pr 0-0-2, rt 0-0-2; Pa pr 1-0-1, rt 1-0-1; Ti d 1-0-1, pr 1-0-1, rt 1-0-1, pv 1-1-1, rv 1-1-1; Met pr 1-1-1, rt 1-1-1, pv 1-0-1, rv 1-0-1. Abdomen (Fig. <xref ref-type="fig" rid="F10">10A, B</xref>) yellow to dark brown, medially with pale band, laterally with dense black setae; venter yellow to brown, medially with a broad stripe, 4.08 long, 2.26 wide.</p><p><bold><italic>Palp</italic></bold> (Figs <xref ref-type="fig" rid="F10">10C−F</xref>, <xref ref-type="fig" rid="F12">12D−F</xref>). Ventral tibial apophysis thick, fan-shaped in ventral view, as long as tibia. Retrolateral tibial apophysis thick, finger-like, nearly 2× longer than ventral tibial apophysis, with a large triangular basal apophysis and a blunt tip in ventral view. Sperm duct curved, arising from ~ 10 o’clock. Tegular apophysis triangular in ventro-retrolateral view, n-shaped in ventro-prolateral view. Conductor membranous, band-shaped, shorter than half of embolus. Embolus thick, longer than tegular length.</p><p><bold>Female (paratype).</bold> Habitus (Fig. <xref ref-type="fig" rid="F11">11A, B</xref>). As in male, except as noted. Total length 7.08. Carapace (Fig. <xref ref-type="fig" rid="F11">11A</xref>), length 3.2, width 2.46. Eyes (Fig. <xref ref-type="fig" rid="F11">11A</xref>) diameters and interdistances: <abbrev xmlns:xlink="http://www.w3.org/1999/xlink" xlink:title="anterior median eye" id="ABBRID0EOGDI" xlink:type="simple">AME</abbrev> 0.49, <abbrev xmlns:xlink="http://www.w3.org/1999/xlink" xlink:title="anterior lateral eye" id="ABBRID0ESGDI" xlink:type="simple">ALE</abbrev> 0.3, <abbrev xmlns:xlink="http://www.w3.org/1999/xlink" xlink:title="posterior median eye" id="ABBRID0EWGDI" xlink:type="simple">PME</abbrev> 0.28, <abbrev xmlns:xlink="http://www.w3.org/1999/xlink" xlink:title="posterior lateral eye" id="ABBRID0E1GDI" xlink:type="simple">PLE</abbrev> 0.29; <abbrev xmlns:xlink="http://www.w3.org/1999/xlink" xlink:title="anterior median eye" id="ABBRID0E5GDI" xlink:type="simple">AME</abbrev>–<abbrev xmlns:xlink="http://www.w3.org/1999/xlink" xlink:title="anterior median eye" id="ABBRID0ECHDI" xlink:type="simple">AME</abbrev> 0.23, <abbrev xmlns:xlink="http://www.w3.org/1999/xlink" xlink:title="anterior lateral eye" id="ABBRID0EGHDI" xlink:type="simple">ALE</abbrev>−<abbrev xmlns:xlink="http://www.w3.org/1999/xlink" xlink:title="anterior median eye" id="ABBRID0EKHDI" xlink:type="simple">AME</abbrev> 0.24, <abbrev xmlns:xlink="http://www.w3.org/1999/xlink" xlink:title="posterior median eye" id="ABBRID0EOHDI" xlink:type="simple">PME</abbrev>–<abbrev xmlns:xlink="http://www.w3.org/1999/xlink" xlink:title="posterior median eye" id="ABBRID0ESHDI" xlink:type="simple">PME</abbrev> 1.35, <abbrev xmlns:xlink="http://www.w3.org/1999/xlink" xlink:title="posterior lateral eye" id="ABBRID0EWHDI" xlink:type="simple">PLE</abbrev>−<abbrev xmlns:xlink="http://www.w3.org/1999/xlink" xlink:title="posterior median eye" id="ABBRID0E1HDI" xlink:type="simple">PME</abbrev> 0.43, <abbrev xmlns:xlink="http://www.w3.org/1999/xlink" xlink:title="anterior median eye" id="ABBRID0E5HDI" xlink:type="simple">AME</abbrev>−<abbrev xmlns:xlink="http://www.w3.org/1999/xlink" xlink:title="posterior median eye" id="ABBRID0ECIDI" xlink:type="simple">PME</abbrev> 0.55, <abbrev xmlns:xlink="http://www.w3.org/1999/xlink" xlink:title="anterior median eye" id="ABBRID0EGIDI" xlink:type="simple">AME</abbrev>−<abbrev xmlns:xlink="http://www.w3.org/1999/xlink" xlink:title="posterior lateral eye" id="ABBRID0EKIDI" xlink:type="simple">PLE</abbrev> 1.31, <abbrev xmlns:xlink="http://www.w3.org/1999/xlink" xlink:title="anterior lateral eye" id="ABBRID0EOIDI" xlink:type="simple">ALE</abbrev>−<abbrev xmlns:xlink="http://www.w3.org/1999/xlink" xlink:title="anterior lateral eye" id="ABBRID0ESIDI" xlink:type="simple">ALE</abbrev> 1.41, <abbrev xmlns:xlink="http://www.w3.org/1999/xlink" xlink:title="posterior lateral eye" id="ABBRID0EWIDI" xlink:type="simple">PLE</abbrev>−<abbrev xmlns:xlink="http://www.w3.org/1999/xlink" xlink:title="posterior lateral eye" id="ABBRID0E1IDI" xlink:type="simple">PLE</abbrev> 1.43, <abbrev xmlns:xlink="http://www.w3.org/1999/xlink" xlink:title="anterior lateral eye" id="ABBRID0E5IDI" xlink:type="simple">ALE</abbrev>−<abbrev xmlns:xlink="http://www.w3.org/1999/xlink" xlink:title="posterior lateral eye" id="ABBRID0ECJDI" xlink:type="simple">PLE</abbrev> 1. <abbrev xmlns:xlink="http://www.w3.org/1999/xlink" xlink:title="median ocular area" id="ABBRID0EGJDI" xlink:type="simple">MOA</abbrev> 1.07 long, front width 1.18, back width 1.72. Chelicerae (Fig. <xref ref-type="fig" rid="F11">11B</xref>) and endites with three retromarginal teeth and six retromarginal tooth. Sternum yellow, laterally with two sclerotized serration shaped extensions directed at coxae I−II. Legs measurements: I 7.08 (2.14, 1.14, 1.59, 1.39, 0.82); II 6.83 (2.13, 1.15, 1.49, 1.25, 0.81); III 6.71 (1.97, 0.95, 1.48, 1.4, 0.91); IV 8.89 (2.44, 1.01, 2.25, 2.29, 0.9); spination (Fig. <xref ref-type="fig" rid="F11">11A, B</xref>): I Fe d 1-1-1, pr 0-0-2, rt 0-0-1; Pa pr 0-1-0; Ti d 1-0-1, pv 1-1-1, rv 1-1-1; Met pv 1-1-1, rv 1-1-1; II Fe d 1-1-1, pr 0-0-2, rt 0-0-2; Pa pr 0-0-1, rt 0-0-1; Ti pr 1-0-1, pv 1-1-1, rv 1-1-1; Met pv 1-1-1, rv 1-1-1; III Fe d 1-1-1, pr 1-0-2, rt 1-0-2; Pa pr 0-1-0, rt 0-1-0; Ti d 1-0-0, pr 1-0-1, rt 1-0-1, pv 1-1-1, rv 1-1-1; Met pr 1-1-1, rt 1-1-1, pv 1-0-1, rv 1-0-1; IV Fe d 1-1-1, pr 1-0-1, rt 1-0-1; Pa pr 0-1-0, rt 0-1-0; Ti d 1-0-0, pr 1-0-1, rt 1-0-1, pv 1-1-1, rv 1-1-1; Met pr 1-1-1, rt 1-1-1, pv 1-0-1, rv 1-0-1. Abdomen (Fig. <xref ref-type="fig" rid="F11">11A, B</xref>) 3.88 long, 2.23 wide; venter with a trident-shaped stripe.</p><p><bold><italic>Epigyne</italic></bold> (Fig. <xref ref-type="fig" rid="F11">11C, D</xref>). Atrium oval, separated by a median septum, with a thickened margin. Copulatory openings oval, located at the antero-lateral part of atrium. Copulatory ducts short, touching. Spermathecae bowling-ball-like, slightly separated. Fertilization ducts short, directed anterolaterally.</p></tp:treatment-sec><tp:treatment-sec sec-type="distribution" id="SECID0EBKDI"><title>Distribution.</title><p>Known only from the type locality in Jiangxi Province, China (Fig. <xref ref-type="fig" rid="F13">13</xref>).</p><fig id="F12" position="float" orientation="portrait"><object-id xmlns:xlink="http://www.w3.org/1999/xlink" content-type="doi" xlink:type="simple">10.3897/zookeys.1239.140810.figure12</object-id><object-id xmlns:xlink="http://www.w3.org/1999/xlink" content-type="arpha" xlink:type="simple">23E9541A-56DF-58C2-B000-56CBDF876178</object-id><label>Figure 12.</label><caption><p>SEMs of male palps <bold>A</bold><italic><tp:taxon-name><tp:taxon-name-part taxon-name-part-type="genus" reg="Charippus">Charippus</tp:taxon-name-part><tp:taxon-name-part taxon-name-part-type="species" reg="wangzuo">wangzuo</tp:taxon-name-part></tp:taxon-name></italic> sp. nov., male holotype, ventro-prolateral view <bold>B</bold><italic><tp:taxon-name><tp:taxon-name-part taxon-name-part-type="genus" reg="Orientattus">Orientattus</tp:taxon-name-part><tp:taxon-name-part taxon-name-part-type="species" reg="chushu">chushu</tp:taxon-name-part></tp:taxon-name></italic> sp. nov., male holotype, ventral view <bold>C</bold> same, ventro-retrolateral view <bold>D</bold><italic><tp:taxon-name><tp:taxon-name-part taxon-name-part-type="genus" reg="Yaginumanis">Yaginumanis</tp:taxon-name-part><tp:taxon-name-part taxon-name-part-type="species" reg="yuanwencai">yuanwencai</tp:taxon-name-part></tp:taxon-name></italic> sp. nov., male holotype, ventro-prolateral view <bold>E</bold> same, ventral view <bold>F</bold> same, retrolatero-ventral view. Abbreviations: Con – conductor, <abbrev xmlns:xlink="http://www.w3.org/1999/xlink" xlink:title="embolus" id="ABBRID0EAMDI" xlink:type="simple">Em</abbrev> – embolus, <abbrev xmlns:xlink="http://www.w3.org/1999/xlink" xlink:title="posterior lobe" id="ABBRID0EEMDI" xlink:type="simple">PL</abbrev> – posterior lobe, <abbrev xmlns:xlink="http://www.w3.org/1999/xlink" xlink:title="retrolateral tibial apophysis" id="ABBRID0EIMDI" xlink:type="simple">RTA</abbrev> – retrolateral tibial apophysis, <abbrev xmlns:xlink="http://www.w3.org/1999/xlink" xlink:title="tegular apophysis" id="ABBRID0EMMDI" xlink:type="simple">TA</abbrev> – tegular apophysis, <abbrev xmlns:xlink="http://www.w3.org/1999/xlink" xlink:title="tegular flap" id="ABBRID0EQMDI" xlink:type="simple">TF</abbrev> – tegular flap, <abbrev xmlns:xlink="http://www.w3.org/1999/xlink" xlink:title="ventral tibial apophysis" id="ABBRID0EUMDI" xlink:type="simple">VTA</abbrev> – ventral tibial apophysis.</p></caption><graphic xmlns:xlink="http://www.w3.org/1999/xlink" xlink:href="zookeys-1239-183_article-140810__-g012.jpg" position="float" orientation="portrait" xlink:type="simple" id="oo_1337050.jpg"><uri content-type="original_file" xlink:type="simple">https://binary.pensoft.net/fig/1337050</uri></graphic></fig><fig id="F13" position="float" orientation="portrait"><object-id xmlns:xlink="http://www.w3.org/1999/xlink" content-type="doi" xlink:type="simple">10.3897/zookeys.1239.140810.figure13</object-id><object-id xmlns:xlink="http://www.w3.org/1999/xlink" content-type="arpha" xlink:type="simple">13041506-433E-5928-99FB-754090C6F6E8</object-id><label>Figure 13.</label><caption><p>The location of the Jinggangshan National Nature Reserve in China indicated by the large black dot.</p></caption><graphic xmlns:xlink="http://www.w3.org/1999/xlink" xlink:href="zookeys-1239-183_article-140810__-g013.jpg" position="float" orientation="portrait" xlink:type="simple" id="oo_1337051.jpg"><uri content-type="original_file" xlink:type="simple">https://binary.pensoft.net/fig/1337051</uri></graphic></fig></tp:treatment-sec><tp:treatment-sec sec-type="etymology" id="SECID0EJNDI"><title>Etymology.</title><p>The species is named in honor of Yuan Wencai, also referring one of the prominent figures in the struggle in Jinggangshan; noun in apposition.</p></tp:treatment-sec><ref-list><ref id="B3"><mixed-citation xmlns:xlink="http://www.w3.org/1999/xlink" xlink:type="simple"><person-group><name name-style="western"><surname>Bohdanowicz</surname><given-names>A</given-names></name><name name-style="western"><surname>Prószyński</surname><given-names>J</given-names></name></person-group> (<year>1987</year>) <article-title>Systematic studies on East Palaearctic <tp:taxon-name><tp:taxon-name-part taxon-name-part-type="family">Salticidae</tp:taxon-name-part></tp:taxon-name> (<tp:taxon-name><tp:taxon-name-part taxon-name-part-type="order">Araneae</tp:taxon-name-part></tp:taxon-name>), IV. <tp:taxon-name><tp:taxon-name-part taxon-name-part-type="family">Salticidae</tp:taxon-name-part></tp:taxon-name> of Japan.</article-title><source>Annales Zoologici, Warszawa</source><volume>41</volume>: <fpage>43</fpage>–<lpage>151</lpage>.</mixed-citation></ref><ref id="B45"><mixed-citation xmlns:xlink="http://www.w3.org/1999/xlink" xlink:type="simple"><person-group><name name-style="western"><surname>Zhang</surname><given-names>JX</given-names></name><name name-style="western"><surname>Li</surname><given-names>DQ</given-names></name></person-group> (<year>2005</year>) <article-title>Four new and one newly recorded species of the jumping spiders (<tp:taxon-name><tp:taxon-name-part taxon-name-part-type="order">Araneae</tp:taxon-name-part></tp:taxon-name>: <tp:taxon-name><tp:taxon-name-part taxon-name-part-type="family">Salticidae</tp:taxon-name-part></tp:taxon-name>: <tp:taxon-name><tp:taxon-name-part taxon-name-part-type="subfamily">Lyssomaninae</tp:taxon-name-part></tp:taxon-name> &amp; <tp:taxon-name><tp:taxon-name-part taxon-name-part-type="subfamily">Spartaeinae</tp:taxon-name-part></tp:taxon-name>) from (sub)tropical China.</article-title><source>The Raffles Bulletin of Zoology</source><volume>53</volume>: <fpage>221</fpage>–<lpage>229</lpage>.</mixed-citation></ref></ref-list></tp:taxon-treatment>
